# Supplementary material for: Safety of Triage Self-assessment Using a Symptom Assessment App for Walk-in Patients in the Emergency Care Setting: Observational Prospective Cross-sectional Study
Source: JMIR Mhealth Uhealth. 2022 Mar 28;10(3):e32340. doi: 10.2196/32340 (PMC9002590; doi:10.2196/32340)
Supplement: Multimedia Appendix 2 [file mhealth_v10i3e32340_app2.xls]

## Sheet: study_data_German
PersonId	strPatientID	DROPOUT	Fachbereich	lngAge	catGender	catMTSLevel	catTriageLvlGes	strPresCompl_1	strPresCompl_2	strPresCompl_3	strPresCompl_4	strPresCompl_5	strSympt_Ada	strNoSympt_Ada
1	1001		Innere	54	w	4	2	starke Übelkeit, TSO: Monat-Jahr	starke Bauchschmerzen um den Bauchnabel herum, krampfend, schlechter nach dem Essen, TSO: Monat-Jahr	Depressive Stimmung, unfähig die üblichen Aktivitäten auszuführen	NULL	NULL	Appetitverlust; Gefühl eines aufgeblähten Bauches; Durchfall: nicht blutig, wässrig; Blähungen; Geschwollener Bauch; Gewichtsverlust: nicht schwerwiegend; Plötzlicher Drang zur Darmentleerung: nicht nächtlich; Vermehrtes Aufstoßen; Müdigkeit	Raucher; Schwanger; Diabetes; Selbstmordtendenzen; Druckschmerzhafter Bauch; Allgemeine Dunkelfärbung der Haut; Dunkel gefärbter Urin; Gelbe Augen; Cholezystektomie; Häufiger und schwerer Alkoholkonsum; Verzehr von Milchprodukten; Untergewicht; Voluminöse Stühle; Erbrechen; Fieber; Schmerzhafter Stuhlgang; Schmerzhafter Mund.
2	1002		Innere	76	w	4	5	Müdigkeit, TSO: Monate bis Jahr	NULL	NULL	NULL	NULL	Gewichtsverlust: nicht plötzlich, nicht schwer; Appetitverlust; Erhöhte Urinausscheidung; Atembeschwerden: nicht nachts, bei stärkerer Anstrengung; Verringerte körperliche Leistungsfähigkeit; Blasses Gesicht; Verlangsamte und verringerte Körperbewegung.	Raucher; Schwanger; Aufgedunsene Augen; Trocken- oder Dunkelfärbung der Haut; BMI über 25; Häufiger und schwere Alkoholkonsum; Fußknöchelschwellung; Schwellung des Beins; Bauchschmerzen; Schwindel; Schwierigkeiten einzuschlafen oder durchzuschlafen; Übelkeit; Husten; Gefühl eines abnormalen Herzschlags; Konzentrationschwierigkeiten; Kopfschmerzen.
3	1003		Innere	21	m	3	2	Rotes Blut im Stuhl, TSO: kürzer als einen Tag	NULL	NULL	NULL	NULL	Raucher; Blutung aus dem After; Sexuel aktiv (F); Ungeschützter Geschlechtsverkehr; Schneller Puls	Diabetes; Ungewöhnliche Färbung des Stuhls; Blasses Gesicht; Schmerzen im Bereich um den After; Jucken im Analbereich; Verstopfung; Tastbare Beule am After; Schmerzhafter Stuhlgang; Bauchschmerzen; Durchfall; Schwellung um den After herum; Kurzzeitiger Bewusstseinsverlust; Ausfluss aus dem Penis; Verwirrung; Gefühl eines abnormalen Herzschlages; Schwindel; Verdauungsbeschwerden; Weniger Urin als …
4	1004	(no informed consent) 1	Innere	53	m	3	5	Schwierigkeiten, mit ständigem Stress von Verpflichtungen umzugehen	Trockene Haut am ganzen Körper, TSO: länger als ein Jahr	Schuppende Haut am Oberkörper	NULL	NULL	Raucher; Emotionaler Stress; ein kürzlich stattgefundenes anstrengendes Erlebnis im eigenen Leben; Schwierigkeiten ein- oder durchzuschlafen: keine körperlichen Ursachen; Gereizte Stimmung; Unfähigkeit Freude oder Vergnügen zu empfinden	Diabetes; Vermindertes Pflichtgefühl für die Arbeit oder gegenüber anderen; Konzentrationsschwierigkeiten; Depressive Stimmung; Sich große Sorgen machen; Apathie; Soziale Angst; Selbstmordtendenzen; Einnahme von Amphetaminen; Änderung im Verhalten; Hypervigilanz; Meidendes Verhalten; Hoffnungslosigkeit; Gefühle der Leere; Unentschlossenheit; Stimmungsschwankungen; Weinen.
5	1005		Ortho	55	m	3	6	Geschwollenes Knie, TSO: eine Woche bis einen Monat	NULL	NULL	NULL	NULL	Knieschmerzen: verbesserte Aktivität, Lateralität auf einer Seite, Intensität ist mäßig; Eingeschränkte Beweglichkeit des Knies; Morgensteifigkeit, Humpeln; Knieschmerzen an Innenseite; Schmerzen in der Kniekehle.	Raucher; Hoher Blutdruck; Diabetes; Druckschmerzhaftes Knie; Arm- oder Beinverletzung; Knieschmerzen an der Außenseite; Schmerzen im Bereich der Kniescheibe; Psoriasis; Schmerzen in den Knochen unterhalb des Knies;
6	1006		Ortho	54	w	3	2	Wadenschmerzen; TSO: einen Tag bis eine Woche; Bewegung: verschlechternd; eine Site, Intensität: stark	NULL	NULL	NULL	NULL	Hoher Blutdruck; Druckschmerzhaftigkeit der Beinmuskulatur; Überwärmte Haut am Bein; Hautrötung am Bein: Juckreiz, schmerzhaft; Gerötete Haut am Unterschenkel; Schwellung des Unterschenkels: eine Seite; Schwellung des Schienbeins.	Raucher; Schwanger; Diabetes; Vorangegangene körperliche Anstrengung; Schwellung des Fußes; Fußknöchelschwellung; Blaue Haut am Bein; Dicke sichtbare Venen am Bein
7	1007		Innere	49	w	4	2	Fieber; TSO: länger als ein Jahr; Fieberhöhe:38,1NULL0 Grad	Rotes Blut im Stuhl; TSO: einen Tag bis eine Woche	NULL	NULL	NULL	Raucher; Gewichtsverlust: plötzlich und schwer; Müdigkeit; Allgemeiner Rückgang der Muskelmasse; Ungeschützter Geschlechtsverkehr; Husten: Kein blutiger Auswurf, schleimig; Appetitverlust; Druckschmerzhafter Bauch: Im Bereich des Bauchnabels; Plötzlicher Drang zur Darmentleerung: jedoch nicht nachts; Durchfall: blutig, wässrig; Rissige Lippen; Bauchschmerzen.	Schwanger; Hoher Blutdruck; Diabetes; Untergewicht; Knoten unter der Haut am Schienbein; Tuberkulose-Infektion in der Eigenanamnese; Häufiger und schwerer Alkoholkonsum; Blutung aus dem After; Schleim im Stuhl; Schmerzhafter Stuhlgang; Voluminöse Stühle.
8	1008		Innere	43	m	3	2	Bauchschmerzen; TSO: Monat bis Jahr; in der Magengegend, stark, Essen: verschlechternd, Nach dem Stuhlgang: verbessernd	Gefühl eines abnormalen Herzschlags; TSO: Monat bis Jahr	Brustkorbschmerzen, TSO: Woche bis Jahr, auf einer Seite des Brustkorbes, mäßig, ausstrahlend, nicht druckschmerzhaft, keine Einnahme von Magensäureblocker, kein Effekt bei körperlicher Aktivität, kein Effekt beim Atmen	Atembeschwerden, TSO: Monat bis Jahr, in Ruhe	Schmerzen im Arm: Monat bis Jahr, kein Effekt durch Bewegung, einseitig, mäßig	Raucher; Verdauungsbeschwerden; Gefühl eines aufgeblähten Bauches; Aufstoßen von Nahrung; Druckschmerzhafter Bauch: Magengegend; Appetitverlust; Müdigkeit	Hoher Blutdruck; Diabetes; Cholezystektomie; Häufiger und schwerer Alkoholkonsum; Übelkeit
9	1009		Innere	57	m	3	2	Schwellung im Unterschenkel	NULL	NULL	NULL	NULL	Diabetis; Hautrötung am Bein: nicht schmerzhaft, nicht juckend; Überwärmte Haut am Unterschenkel; Unterschenkelschmerzen: Bewegung hat keinen Effekt, eine betroffene Seite, milde Intensität; Druckschmerzhaftigkeit der Beinmuskulatur; Wadenschmerzen.	Raucher; Hoher Blutdruck; Gerötete Haut am Unterschenkel; Gerötete Haut am Knöchel; Intensive körperliche Aktivität; Hautausschlag am Bein; Humpeln; Schnelles Atmen; Dicke sichtbare venen am Bein; Schwierigkeiten beim Laufen; Muskelkrämpfe im Bein; Schüttelfrost; Schwellung des Fußes; Schwellung des Schienbeins; Fußknöchelschwellung; Schienbeinschmerzen; Gerötete Haut am Fuß.
10	1010		Innere	59	m	4	4	Sodbrennen	Übelkeit	Extrem hohe Leistungsstandards	NULL	NULL	Hoher Blutdruck; Säure-Rückfluss; Gefühl eines aufgeblähten Bauches; Bauchschmerzen: Im Bereich des Bauchnabels, mäßige Schmerzen, Krämpfe, verschlechternd durch Essen, verbessernd nach Stuhlgang; Sich schnell voll fühlen; Gewichtsverlust: plötzlich, schwer; Aufstoßen von Nahrung; Trockener Hals; Verringerte körperliche Leistungsfähigkeit; Extreme Tagesschläfrigkeit; Engegefühl in der Brust; Hust…	Raucher; Brustkorbschmerzen; Häufiger und schwerer Alkoholkonsum; Knoten unter der Haut in der Achselhöhle; Untergewicht; Müdigkeit; Ungewöhnliche Färbung des Stuhls; Schluckbeschwerden; Druckschmerzhafter Bauch.
11	1011		Ortho	60	m	4	1	Schulterschmerzen: einen Tag bis eine Woche, bei Aktivität verschlechternd, einseitig, stark	Schwellung an Armen oder Beinen: einen Tag bis eine Woche, einseitig	Eingeschränkte Beweglichkeit der Gelenke des Arms: einen Tag bis eine Woche	NULL	NULL	Geschwollene Schulter; Druckschmerzhafte Schulter: einseitig; Schmerzen im Arm: bei Bewegung verschlechternd, einseitig, stark; Oberarmschmerzen; Druckschmerzhaftigkeit der Schultermuskeln; Verspannte Muskeln im Schulterbereich;	Schmerzen in der Hand; Druckschmerzhafte Hand;
12	1012		Innere	50	w	4	3	Müdigkeit, TSO: Tag bis Woche	Schüttelfrost; TSO: Tag bis Woche	Bauchschmerzen, TSO: Tag bis Woche, rechts unten, mild, nicht krampfend, keine Änderung bei Stuhlgang und Essen	NULL	NULL	Hoher Blutdruck; Durchfall: nicht blutig, nicht wässrig; Schwindel: kein Effekt durch abruptes Aufstehen; wie ein Gefühl von Benommenheit; Druckschmerzhafter Bauch: rechts untern.	Raucher, Schwanger; Diabetes; Übelkeit; Erbrechen; Fieber; Appetitverlust; Husten; Kürzlicher Alkoholkonsum; Laufende Nase; trockener Mund; Kürzlicher Langstreckenflug; Schnelles Atmen; Atembeschwerden; Blähungen; Kopfschmerzen; Gefühl eines aufgeblähten Bauches; Blasses Gesicht; Plötzlicher Drang zur Darmentleerung; Schmerzhafter Stuhlgang; geschwächtes Immunsystem; Vor kurzem Exposition gegenüb…
13	1013		Ortho	37	m	4	2	Verringerte Beweglichkeit des Spruggelenks, TSO: einen Tag bis eine Woche	NULL	NULL	NULL	NULL	Druckschmerzhafter Knöchel: eine Seite; Druckschmerz am äußeren Fußknöchel; Fußknöchelschwellung: ein Fußknöchel; Vorangegangene körperliche Anstrengung; Bluterguss an Ferse; Schwierigkeiten beim Laufen; Humpeln; Unfähigkeit das eigene Körpergewicht zu tragen; Fersenschwellung: eine Seite; Intensive körperliche Aktivität; Unterschenkelschmerzen: verschlechternd durch Bewegung, eine Seite, starke …	Raucher; Hoher Blutdruck; Diabetes; Arm-oder Beinverletzung; Kürzlich vorangegangene Infektionskrankheit; Fersendruckschmerz; Muskelschwäche imBein.
14	1014		Ortho	48	w	4	2	Fußschmerzen: kürzer als einen Tag, bei Bewegung verschlechternd, einseitig, stark	NULL	NULL	NULL	NULL	Hoher Blutdruck; Diabetis; Unfähigkeit das eigene Körpergewicht zu tragen; Knöchelschmerzen: verschlechternd durch Aktivität, eine Seite, starke Schmerzen; Verringerung Beweglichkeit des Sprunggelenks; Instabiler Fußknöchel; Fersendruckschmerz: Eine Seite, an der Rückseite der Ferse; Fersenschmerzen; Bluterguss am Bein; Schwellung des Unterschenkels: eine Seite.	Raucher; Schwanger; Deformierter Knöchel; Arm- oder Beinverletzung; Vorangegangene körperliche Anstrengung; Intensive körperliche Aktivität; Muskelschwäche im Bein.
15	1015		Innere	49	w	3	2	Beinschmerzen: eine Woche bis einen Monat, bei Bewegung verbessernd, einseitig, stark	Schwellung des Fußes: kürzer als einen Tag, einseitig	NULL	NULL	NULL	Unterschenkelschmerzen; Wadenschmerzen; Schwierigkeiten beim Laufen; Humpeln; Fußknöchelschwellung: ein Fußknöchel.	Raucher; schwanger; Hoher Blutdruck; Diabetes; Schmerzen im unteren rücken; Fersendruckschmerzen; Fußschmerzen; Gefühlsverlust im Bein; Intensive körperliche Anstrengung; Arm-oder Beinverletzung; Überwärmte Haut am Bein; Dicke sichtbare Venen am Bein; Vorangegangene körperliche Anstrengung; Hautrötung am Bein; Verringerte Beweglichkeit im unteren Rücken; Kribbeln im Bein und Fuß; Druckschmerzhaft…
16	1016		Neuro	63	m	4	4	Schwindel: einen Tag bis eine Woche, verstärkend bei abruptem Aufstehen, Drehschwindel	Kopfschmerzen: einen Tag bis eine Woche, einseitig, pochend, kein Effekt bei Vorbeuge, mäßige Intensität	NULL	NULL	NULL	Hoher Blutdruck; Gleichgewichtsprobleme.	Raucher; Diabetes; Übelkeit; Geschwollener Bereich der Kopfhaut; Beeintträchtigte Koordination; Erinnerungsverlust; Kürzliche reise in eine Hochgebirgsregion; Plötzliche starke Angst; Schwierigkeiten beim Hören; Kopf oder Halsverletzung; Schneller Puls; Rauchbelastung durch Brand in einem geschlossenen Raum; Armmuskelschwäche; Kurzzeitiger Bewusstseinsverlust; Schwierigkeiten beim Laufen; Vermehr…
17	1017		Innere	44	m	3	3	Wiederholte Harnwegsinfekte	Bauchschmerzen: einen Tag bis eine Woche, links unten, keine Veränderung bei Nahrungsaufnahme, keine Veränderung nach dem Stuhlgang	Fieber	Husten: einen Tag bis eine Woche, schleimig, nicht blutig	NULL	Häufiges Wasserlassen in der Nacht; Flankenschmerz: linke Seite, mäßiger Schmerz, nicht krampfartig; Druckschmerzhafter Bauch: unten links; Schüttelfrost; Schmerzhaftes Wasserlassen; mäßige Schmerzen im unteren Rücken.	Diabetes; Häufiges Bedürfnis zu urinieren; Gefühl die Blase unvollständig geleert zu haben; Übelkeit; Schwierigkeiten mit dem Urinieren zu beginnen.
18	1018		Ortho	40	w	4	2	Fußschmerzen: eine Woche bis einen Monat, bei Bewegung verschlechternd, einseitig, mild	Fußknöchelschwellung: eine Woche bis einen Mona, einseitig	NULL	NULL	NULL	Arm- oder Beinverletzung; Schwellung an der Außenseite des Fußknöchels; Schmerzen auf dem Fußrücken.	Raucher; Schwanger; Hoher Blutdruck; Diabetes; Hautrötung am Bein; Fersendruckschmerz; Eingewachsener Zehennagel; Überwärmte Haut am Unterschenkel; Zehenschmerzen; Intensive körperliche Aktivität; Kürzlich vorangegangene Infektionskrankheit; Fersenschmerzen; Unfähigkeit das Körpergewicht zu tragen; Schwierigkeiten beim Laufen; Geschwollenes Zehengelenk; Schmerzen im unteren Rücken; Unterschenkels…
19	1019		Innere	49	m	4	1	Bauchschmerzen: einen Tag bis eine Woche, im Bereich des Bauchnabels, krampfend, stark, bei Nahrungsaufnahme verschlechternd, nach dem Stuhlgang kein Effekt	Übelkeit: kürzer als einen Tag, mäßig	NULL	NULL	NULL	Hoher Blutdruck; Geschwollener Bauch; Druckschmerzhafter Bauch: Im Bereich des Bauchnabels; Appetitverlust; Durchfall: nicht blutig, wässrig; Plötzlicher Drang zur Darmentleerung: nicht nachts; Blähungen; Vermehrtes Schwitzen; Unruhe.	Raucher; Diabetes; Erbrechen; Ungewöhnliche Verfärbung des Stuhls; Verdauungsbeschwerden; Verstopfung; Schleim im Stuhl; Trockener Mund; Kurzzeitiger Bewusstseinsverlust; Blasses Gesicht; Schwindel; Häufiger und schwerer Alkoholkonsum; Schüttelfrost.
20	1020		Innere	55	w	4	1	Bauchschmerzen: einen Tag bis eine Woche, im Bereich des Bauchnabels, mäßige Intensität, krampfend, kein Effekt nach dem Stuhlgang	Müdigkeit: einen Tag bis eine Woche	NULL	NULL	NULL	Hoher Blutdruck; Druckschmerzhafter Bauch: rechts Oben; Erbrechen: nicht in der Lage Flüssigkeit bei sich zu behalten: nein, nicht schwallartig; Appetitverlust; Geschwollener Bauch; Vermehrtes Schwitzen.	NULL
21	1021		Innere	75	m	3	3	Blasses Gesicht: einen Monat bis ein Jahr	Extreme Tagesschläfrigkeit: einen Monat bis ein Jahr	Atembeschwerden: einen Monat bis ein Jahr, bei starker Anstrengung	NULL	NULL	Hoher Blutdruck; Diabetis; Müdigkeit; Schwindel: verstärkend durch abruptes Aufstehen, schwankend; Schüttelfrost; Konzentrationsschwierigkeiten; Brüchige Nägel; Unruhige Beine: nicht nachts; Verlängerter Nachtschlaf; Apathie; Schneller Puls; Verringerte körperliche Leistungsfähigkeit; Gefühl eines abnormalen Herzschlags.	Raucher; Depressive Stimmung; Eingerissene Mundwinkel; Lippenschmerzen; Verwirrung; Kopfschmerzen; Appetitverlust; Schmerzhafter Mund; Verringertes Sehvermögen
22	1022		Innere	30	w	4	1	Gefühl eines abnormalen Herzschlages: Eine Woche bis einen Monat	Knoten unter der Haut in der Achselhöhle: einen Monat bis ein Jahr, druckschmerzhaft, nicht gerötet, weich, keine Größenänderung	Niedriger Blutdruck: Eine Woche bis einen Monat	Kopfschmerzen: eine Woche bis einen Monat, beidseits, verstärkend bei Vorbeuge, mäßig	Engegefühl in der Brust: eine Woche bis einen Monat	Atembeschwerden: Schwere: in Ruhe, nachts.	Raucher; Hoher Blutdruck; Diabetes; Appetitverlust; Hautrötung am Bein; Husten; Fußknöchelschwellung; Pfeifendes Atemgeräusch; Blaue Lippen; Verwirrung.
23	1023		Innere	70	w	4	1	Blasses Gesicht: einen Tag bis eine Woche	Müdigkeit: einen Tag bis eine Woche	NULL	NULL	NULL	Raucher; Schnelles Atmen; Schneller Puls; Vermehrtes Schwitzen; Weniger Urin als üblich ausgeschieden; Atembeschwerden: bei starker Anstrengung (schwer), nachts; Verringerte körperliche Leistungsfähigkeit; Gefühl eines abnormalen Herzschlages; Unruhe.	Schwanger; Hoher Blutdruck; Diabetes; Verwirrung; Fieber; Engegefühl in der Brust; Blasser Arm; Blasses Bein; Häufiges Wasserlassen in der Nacht; Blaue Haut am Arm; Blaue Haut am Bein; Schwindel; Lokal verringerte Hauttemperatur; Kurzzeitiger Bewusstseinsverlust; Verringertes Sehvermögen.
24	1024		Innere	40	m	4	2	Bauchschmerzen: einen Tag bis eine Woche, Beckenregion, stark, nicht krampfend, nach Nahrungsaufnahme verschlechternd, Nach Stuhlgang keinen Effekt	Unangenehmer Geschmack im Mund:	Trockener Mund: einen Tag bis eine Woche	Halsschmerzen: einen Tag bis eine Woche, starke Intensität	NULL	Raucher; Flankenschmerzen: beide Seiten, starke Schmerzen; Knoten unter der Haut in der Leistengegend: Druckschmerzhaftigkeit, keine Veränderung der Größe; Leistenschmerzen: stark, verschlechternd durch Aktivität.	Hoher Blutdruck; Diabetes; Häufiges Bedürfnis zu urinieren; Schmerzhaftes Wasserlassen; Druckschmerzhafter Bauch; Fieber; Bauchverletzung; Kürzlich statt gefundener großer chirurgischer Eingriff; Rückenschmerzen; Ungewöhnlicher Verfärbung des Stuhls; Übelkeit; Knoten unter der Haut am Bauch; Schwellung des Hodensacks; verstopfung
25	1025		Neuro	46	w	4	4	Schwindel: einen Tag bis eine Woche, verstärkend bei abruptem Aufstehen, Drehschwindel	Übelkeit: kürzer als einen Tag, mäßig	NULL	NULL	NULL	Plötzliche starke Angst; Schwierigkeiten beim Laufen; Vermehrtes Schwitzen; Kopfschmerzen: beide Seiten, nicht pochend, kein Effekt beim nach Vorne beugen, mäßiger Schmerz; Unruhe; Gefühl eiines abnormalen Herzschlags; emotionaler Stress.	Schwanger; Hoher Blutdruck; Raucher; Diabetes; Gleichgewichtsprobleme; Erbrechen; Blasses Gesicht; Verringerte Grobmotorik; Geräusch im Ohr; Vor Kurzem Exposition vor Bewegung; Kürzliche Reise in einer Hochgebirgsregion; Kürzlicher Alkoholkonsum; Kopf oder Halsverletzung; Einatmen von Kohlenmonoxid vor kurzer Zeit; Kurzzeitiger Bewusstseinsverlust; Atembeschwerden; Schwierigkeiten beim Hören; Can…
26	1026		Neuro	57	m	4	1	Gesichtsmuskelschwäche: einen Tag bis eine Woche, einseitig	NULL	NULL	NULL	NULL	Raucher; Schwierigkeiten bei der Bewegung der unteren Gesichtsmuskulatur.	Hoher Blutdruck; diabetes; Beeinträchtigte Koordination; Muskelschwäche auf einer Körperseite; Armmuskelschwäche; Gefühlsverlust im Gesicht; Schwierigkeiten bei der Bewegung der oberen Gesichtsmuskulatur; Schwierigkeiten vertraute Menschen oder Objekte zu erkennen; Muskelschwäche im Bein; Ohrenschmerzen; Schwierigkeiten beim Laufen; Kribbeln an einer Stelle des Körpers; Unfähig die Augen komplett…
27	1027		Neuro	32	w	3	1	Gefühlsverlust im Gesicht: kürzer als einen Tag, einseitig	Kribbeln im Bein und Fuß: einen Monat bis ein Jahr, beidseitig	Kribbeln im Arm: einen Monat bis ein Jahr, beidseitig	NULL	NULL	Raucher; Muskelschwäche auf einer Körperseite; Schwierigkeiten bei der Bewegung der unteren Gesichtsmuskulatur: eine Seite; Beeinträchtigte Koordination; Verringerte Grobmotorik; Verringerte körperliche Leistungsfähigkeit; Gleichgewichtsprobleme; Schwindel: verstärkend durch abruptes Aufstehen, Gefühl von Benommenheit; Schwierigkeiten beim Laufen; Verringertes Sehvermögen: beide Augen.	Raucher; Schwanger; Diabetes; Schwierigkeiten vertraute Menschen oder Objekte zu erkennen; Schwierigkeiten bei kleinen, feinen Muskelbewegungen; Doppelsehen; Im Schlaf nach Luft schnappen; Übelkeit; Lang andauernder Bewusstseinsverlust; Schneller Puls; Verwirrung; Schluckbeschwerden; Gefühlsverlust im Arm.
28	1028		Ortho	18	w	4	1	Schmerzen im Bereich der Kniescheibe: einen Tag bis eine Woche, bei Aktivität verschlechternd, einseitig, stark	NULL	NULL	NULL	NULL	Raucher; Druckschmerzhaftes Knie: eine Seite; Humpeln; Druckschmerzhafte Innenseite des Knies; Eingeschränkte Beweglichkeit des Knies; Instabiles Knie; Unfähigkeit das Körpergewicht zu tragen; Knöcherner Bereich unterhalb des Knies schmerzhaft bei Berührung; Knieschmerzen an der Außenseite: verschlechternd durch Aktivität, eine Seite, starke Schmerzen; Druckschmerzhafte Außenseite des Knies.	schwanger; diabetes; Bluterguss am Knie; Vorangegangene körperliche Anstrengung; Schmerzen in den Knochen unterhalb des Knies; Schwellung des Unterschenkels; Oberschenkelschmerzen; Muskelschwäche im Bein; Gerötetes Knie; Hautwunde am Bein; Schmerzen in der Kniekehle.
29	1029		Neuro	31	m	3	3	Gefühlsverlust im Bein: kürzer als einen Tag, einseitig	NULL	NULL	NULL	NULL	Raucher.	Hoher Blutdruck; diabetes; Schmerzen im unteren Rücken; Verringerte Beweglichkeit im unteren Rücken; Beinschmerzen; Schwierigkeiten bei der Bewegung der unteren Gesichtsmuskulatur, Arm- oder Beinverletzung; Armmuskelschwäche; Frische Verbrennung; Beeinträchtigte Koordination; Druckschmerzhaftigkeit der Beinmuskulatur; Muskelschwäche auf einer Körperseite; Gefühlsverlust im Unterschenkel; Drucksch…
30	1030		Ortho	75	w	3	1	Handschmerzen: kürzer als einen Tag, verschlechternd bei Bewegung, einseitig, stark	Sturz	Schwellung des Arms: kürzer als einen Tag, einseitig	NULL	NULL	Arm- oder Beinverletzung; Schmerzen im Handgelenk: verschlechternd durch Aktivität, eine Seite, starke Schmerzen; Druckschmerzhaftes Handgelenk: eine Seite; Bluterguss am Handgelenk; Berührungsempfindliche Hand: eine Seite; Geschwollenes Handgelenk; Verringerte Beweglichkeit der Finger.	Raucher; Schwanger; Hoher Blutdruck; Diabetes; Bluterguss am Finger; Geschwollenes Fingergelenk; Geschwollene Finger; Geschwollener Unterarm; Fingerschmerzen; Frische Verbrennung; Unterarmschmerzen; Verringerte Beweglichkeit des Handgelenks; Intensive körperliche Anstrengung; Druckschmerzhafte Fingergelenke; Gefühlsverlust im Unterarm; Knoten unter der Haut am Handgelenk; Überwärmte Haut am Handg…
31	1031		Neuro	46	m	3	5	Schwindel: länger als ein Jahr, Schwankschwindel	Erbrechen: eine Woche bis einen Monat, nicht in der Lage, Flüssigkeit bei sich zu behalten, schwallartig	Kopfschmerzen: länger als ein Jahr, beidseitig, pochend, mäßig	NULL	NULL	Gleichgewichtsprobleme; Verringertes Sehvermögen: beide Augen, plötzliches Auftreten; Blasses Gesicht; Appetitverlust; Verlangsamte oder verringerte Körperbewegung; Konzentrationsschwierigkeiten; Müdigkeit; Verringerte körperliche Leistungsfähigkeit; Depressive Stimmung.	Nackenschmerzen; Sturz; Völlegefühl im Ohr; Schwierigkeiten beim Laufen; Doppelsehen; Schneller Puls; Atembeschwerden
32	1032		Innere	72	m	3	1	Engegefühl in der Brust: eine Woche bis einen Monat, verstärkend bei körperlicher Aktivität	Schwindel: eine Woche bis einen Monat, verstärkend durch abruptes Aufstehen, Benommenheit	Konzentrationsschwierigkeiten: eine Woche bis einen Monat	NULL	NULL	Atembeschwerden: erhöht bei starker Anstrengung, nachts; Gefühl eines abnormalen Herzschlags; Müdigkeit; Blasses Gesicht; Fieber; Appetitverlust; Schnelles Atmen; Schüttelfrist; Blaue Lippen.	Raucher; Hoher Blutdruck; Diabetes; Kurzzeitiger Bewusstseinsverlust; Husten; Schneller Puls; Brustkorbschmerzen; Fußknöchelschwellung; Langsamer Puls; Schwellung des Beins; Allgemeine Muskelschmerzen; Schmerzen . in mehr als einem Gelenk; Sturz
33	1033		Ortho	20	m	4	2	Fingerschmerzen: einen Tag bis eine Woche, durch Bewegung verschlechternd, einseitig, mild	NULL	NULL	NULL	NULL	Raucher; Bluterguss am Finger; Verringerte Beweglichkeit am Finger; Gelenkschmerzen in den Fingern: verschlechternd durch Aktivität; eine Seite, milde Schmerzen; Geschwollene Finger: eine Seite; Druckschmerzhafte Fingergelenke: eine Seite; Arm- oder Beinverletzung; Kratzspuren an der Hand . und am Finger; Hautwunde an der Hand: nicht schmerzhaft, schwarzer Schorf, verkrustete Oberfläche; Hautwund…	Diabetes; Kratzspuren in der Handfläche; Hautwunde auf der Handfläche; Schmerzhafter Fingernagelfalz; Verfärbung des Fingernagels; Schwäche in der Hand; Berührungsempfindliche Hand; Schmerzender Daumen; Kribbeln in der Hand; Gefühlsverlust in der Hand.
34	1034		Ortho	49	w	4	2	Knieschmerzen: kürzer als einen Tag, verschlechternd durch Aktivität, einseitig, mäßig	NULL	NULL	NULL	NULL	Druckschmerzhaftes Knie: eine Seite; Geschwollenes Knie; Knieschmerzen an . der Innenseite; Druckschmerzhafte . Innenseite des Knies; Humpeln; Eingeschränkte Beweglichkeit des Knies; Instabiles Knie.	Raucher; Schwanger; Hoher Blutdruck; Diabetes; Bluterguss am Knie; Schmerzen im Bereich der Kniescheibe; Arm- oder Beinverletzung; Intensive körperliche Aktivität; Knieschmerzen Außenseite; Ungewöhnliche Position der Kniescheibe; Unterschenkelschmerzen; Oberschenkelschmerzen; Knöcherner Bereich unterhalb des Knies schmerzt bei Berührung; Gerötetes Knie; Unfähigkeit das eigene Körpergewicht zu tra…
35	1035		Ortho	38	m	4	4	Sturz	Schmerzen im Unterkiefer: kürzer als einen Tag	Schwierigkeiten beim Hören:kürzer als einen Tag, einseitig	Kopfschmerzen: kürzer als einen Tag, einseitig, nicht pochend, kein Effekt bei Vorbeuge, mäßig	NULL	Schwindel: kein Effekt durch abruptes Aufstehen, wie ein Gefühl, dass sich alles dreht; Geräusch im Ohr: ein Ohr; Kopf- und Halsverletzung; Übelkeit: mäßig; Appetitverlust.	Hoher Blutdruck; Diabetes; Verringerte Grobmotorik; Gleichgewichtsprobleme; Völle Gefühl im Ohr; Verwirrung; Kurzzeitiger . Bewusstseinsverlust; Druckschmerzhafte Kopfhaut; Schwierigkeiten beim Laufen; Engegefühl in der Brust; Erinnerungsverlust; Armmuskelschwäche; Doppelsehen; Konzentrationsschwierigkeiten; Verlangsamte oder verringerte Körperbewegung; Akutes Lärmtrauma; Blasses Gesicht; Verring…
36	1036		Neuro	18	m	4	1	Schwindel: kürzer als einen Tag, verstärkend bei Aufstehen, Benommenheit	Kopfschmerzen: kürzer als einen Tag, beidseitig, mäßig	Verringertes Sehvermögen: kürzer als einen Tag, beidseitig, plötzlich	Bauchschmerzen: kürzer als einen Tag, um Bauchnabel, mild	NULL	Raucher; Hoher Blutdruck.	Diabetes, Kurzzeitiger Bewusstseinsverlust; Schneller Puls; Erbrechen; Kürzlicher Alkoholkonsum; Giftiger Pflanzen Konsum; Tremor; Gefühl eines abnormalen Herzschlages; Bauchverletzung; Verdauungsbeschwerden; Vermehrtes Schwitzen; Augenverletzung; Kopf- oder Halsverletzung; Atembeschwerden; Heisere Stimme; Husten; Unruhe
37	1037		Ortho	71	m	4	1	Knöchelschmerzen: einen Tag bis eine Woche, bei Aktivität verschlechternd, einseitig, mild	NULL	NULL	NULL	NULL	Hoher Blutdruck; Diabetes; Druckschmerzhafter Knöchel: eine Seite; Verringerte Beweglichkeit des Sprunggelenks; Schwellung an der Außenseite des Fußknöchels; Humplen; Arm- oder Beinverletzung; Deformierter Knöchel; Instabiler Fußknöchel; Fersenschwellung: eine Seite; Druckschmerzhaftigkeit an der Innenseite des Knöchels; Muskelschwäche im Bein: eine Seite.	NULL
38	1038		Neuro	54	w	4	1	Schwindel: einen Tag bis eine Woche, Drehschwindel	Müdigkeit: einen Tag bis eine Woche	NULL	NULL	NULL	Gleichgewichtsprobleme; Übelkeit: mäßiger; Blasses Gesicht; Vermehrtes Schwitzen; Vor Kurzem Exposition gegenüber Bewegung; Plötzliche starke Angst; Gefühl eines abnormalen Herzschlags; Atembeschwerden: bei starker Anstrengung, nachts; Unruhe; Tremor; Engegefühl in der Brust: kein Effekt bei körperlicher Aktivität.	NULL
39	1039		Innere	94	w	4	2	Bauchschmerzen: kürzer als einen Tag, Magengegend, stark, krampfend	Übelkeit: kürzer als einen Tag, mild	Kopfschmerzen: kürzer als einen Tag, beidseitig, pochend, verstärkend bei Vorbeuge, mäßig	NULL	NULL	Raucher; Appetitverlust; Cholezystektomie; Sodbrennen; Säurerückfluss; Kloß im Hals; Unangenehmer Geschmack im Mund; Blähungen; Veränderung der Stimme; Trockener Hals.	NULL
40	1040		Ortho	28	m	3	1	Schulterschmerzen: kürzer als einen Tag, verschlechternd, einseitig, stark	NULL	NULL	NULL	NULL	Verringerte Beweglichkeit der Schulter; Ungleiche Schultern; Druckschmerzhafte Schulter: eine Seite; Oberarmschmerzen: verschlechternd durch Bewegung, eine Seite, starke Schmerzen; Gefühlsverlust im Arm: eine Seite; Gefühlsverlust im Oberarm; Verspannte Muskeln im Schulterbereich; Schmerzen in der Achselhöhle: verschlechternd bei Bewegung, eine Seite, starke Schmerzen; Druckschmerzhaftigkeit der …	NULL
41	1041		HNO	71	m	4	4	Schluckbeschwerden: eine Woche bis einen Monat, mäßig	Erbrechen: Eine Woche bis einen Monat, behält keine Flüssigkeiten bei sich, schwallartig	NULL	NULL	NULL	Gewichtsverlust, Aufstoßen der Nahrung	Raucher; Hoher Blutdruck; Verringerte Grobmotorik; Länger andauernder Bewusstseinsverlust; Pfeifendes Atemgeräusch; Säure Rückfluss; Husten; Gefühl eines aufgeblähten Bauches; Sodbrennen; Atembeschwerden; Appetitverlust; Schnelles Atmen; Häufiger und Schwerer Alkoholkonsum; Brustkorbschmerzen; Verringertes Sehvermögen; Unruhe; Kloß im Hals; Schmerzhaftes Schlucken; Unangenehmer Geschmack im Mund;…
42	1042		Innere	56	w	4	2	Schwellung des Beins: eine Woche bis einen Monat, beidseitig	Hautwunde am Bein: eine Woche bis einen Monat, nicht schmerzhaft oder juckend oder verkrustet	Gewichtszunahme: schnell	NULL	NULL	Fußknöchelschwellung: beidseits, Schwellung an der Außenseite des Fußknöchels, Verringerte körperliche Leistungsfähigkeit, BMI über 25, Müdigkeit, Geschwollener Bauch, Appetitverlust	Raucher; schwanger; Aufgedunsene Augen; Häufiges Wasserlassen in der Nacht; Schaumiger Urin; Trüber Urin; Sich schnell voll fühlen; Schneller Puls; erhöhte Urinausscheidung; Häufiger und schwerer Alkoholkonsum; Verdauungsbeschwerden; Übelkeit; Muskelkrämpfe; Wiederkehrende Hautinfektion; Juckreiz am ganzen Körper
43	1043		Innere	70	m	4	4	Bauchschmerzen: kürzer als einen Tag, Magengegend, stark, krampfend, verbessernd	NULL	NULL	NULL	NULL	Erbrechen, Appetitverlust, Durchfall, Strahlentherapie, Trockener Mund, Gefühl eines aufgeblähten Bauches, Blähungen, Trockener Hals	Raucher; Hoher Blutdruck; Diabetes ; Sodbrennen; Druckschmerzhafter Bauch; Brustkorbschmerzen; Häufiger und Schwerer Alkoholkonsum; Cholezystektomie; Engegefühl in der Brust; Kürzliche Einnahme von zu viel Aspirin oder anderen Salicylaten; Ungewöhnliche Färbung des Stuhls; Säure-Rückfluss; Giftiger Pflanzenkonsum; Blutung aus dem After; Schmerzhafter Stuhlgang; Plötzlicher Drang zur Darmentleerun…
44	1044		Ortho	23	m	4	1	Schmerzen im Bereich der Kniescheibe: einen Tag bis eine Woche, verschlechternd bei Bewegung, einseitig, mäßig	NULL	NULL	NULL	NULL	Druckschmerzhaftes Knie: einseitig; Humpeln; Druckschmerzhafte Innenseite des Knies; Intensive körperliche Aktivität; Eingeschränkte Beweglichkeit des Knies; Instabiles Knie; Unfähigkeit, das Körpergewicht zu tragen; Druckschmerzhafte Außenseite des Knies; Schmerzen in den Knochen unterhalb des Knies: verschlechternd bei Bewegung, einseitig, stark;	Raucher; Diabetes; Hoher Blutdruck; Bluterguss am Knie; Geschwollenes Knie; Arm- oder Beinverletzung; Oberschenklelschmerzen; Muskelschwäche im Bein; Hautwunde am Knie; Knöcherner Bereich unterhalb des Knies schmerzhaft bei Berührung; Bluterguss am Oberschenkel; Schwellung des Oberschenkels; Schmerzen in der Kniekehle
45	1045		Neuro	42	w	4	5	Kribbeln im Arm: eine Woche bis einen Monat, einseitig	Kopfschmerzen: einen Monat, einseitig	Fehlender Druckausgleich im Ohren: einen Monat bis ein Jahr	NULL	NULL	Lichtempflindliche Augen; Schwindel: verstärkend beim Aufstehen, Benommenheit; Verringere Leistungsfähigkeit, Stimmungsschwankungen	Raucher; Schwanger; Diabetes; Berührungsempfindlicher Arm; Nackenschmerzen; Schmerzen im Arm; Verringerte Beweglichkeit des Nackens; Schmerzen im Handgelenk; Blasser Arm oder blasses Bein; Erbrechen; Übelkeit; Schwellung des Arms; Druckschmerzhaftigkeit der Kiefermuskeln; Schmerzen im Gesicht; Verringertes Sehvermögen; Konzentrationsschwierigkeiten.
46	1046		Neuro	64	m	3	1	Sprachschwierigkeiten	Kribbeln im Arm: kürzer als einen Tag, einseitig	Kribbeln im Bein und Fuß: kürzer als einen Tag, einseitig	NULL	NULL	Schwierigkeiten bei der Bewegung der unteren Gesichtsmuskulatur; Konzentrationsschwierigkeiten	Beeinträchtigte Koordination; Armmuskelschwäche; Muskelschwäche auf einer Körperseite; Schwierigkeiten vertraute Personen oder Objekte zu erkennen; Verwirrung; Muskelschwäche im Bein; Einnahme von Opium haltigen Drogen oder Medikamenten; Änderung im Verhalten; Doppelsehen; Gefühlsverlust im Gesicht; Schwierigkeiten, Aufgaben oder Aktivitäten zu planen und durchzuführen; Gebrauch von Areca; Verrin…
47	1047		Ortho	21	m	4	1	Sturz	Rückenschmerzen: kürzer als einen Tag, verschlechternd bei Bewegung, stark	Hauwunde am Arm: kürzer als einen Tag, schmerzhaft	Schmerzen im Bereich des Steißbeins: verstärkend beim Sitzen	NULL	Schwierigkeiten beim Laufen, Verlangsamte oder verringerte Körperbewegung	Hoher Blutdruck; Diabetes; Kurzzeitiher Bewusstseinsverlust; Schwindel; Verringerte Grobmotorik; Bewegungsunfähigkeit beim einschlafen oder aufstehen; Zuckende Bewegungen . am ganzen Körper; Atembeschwerden; Einnahme von Amphetaminen; Muskelschwäche im Bein; Gleichgewichtsprobleme; Brustkorbschmerzen; Extreme Tagesschläfrigkeit; Verwirrung; Verringerte körperliche Leistungsfähigkeit; Muskelkrämpf…
48	1048		Ortho	44	w	4	5	Fußknöchelschwellung: kürzer als einen Tag, einseitig	NULL	NULL	NULL	NULL	Druckschmerzhafter Knöchel; Druckschmerz am äußeren Fußknöchel; Knöchelschmerzen: verschlechternd, einseitig, mäßig; Schwellung an der Außenseite des Fußknöchels; Verringerte Beweglichkeit des Sprunggelenks; Vorangegangene körperliche Anstrengung; Schwierigkeiten beim Laufen; Humpeln, Überwärmte Haut am Knöchel	Raucher; Schwanger; Arm- oder Beinverletzung; Kürzlich vorangegangene Infektionskrankheit; Fersendruckschmerz; Fersenschmerz; Muskelschwäche im Bein; Bluterguss an der Ferse; Instabiler Fußknöchel; Fersenschwellung; Wadenschmerzen; Schmerzen im unterern Rücken; Unfähigkeit das Körpergewicht zu tragen; Fieber
49	1049		Neuro	56	w	4	1	Verringertes Sehvermögen: einen Tag bis eine Woche, einseitig, plötzlich	Hängendes Augenlied: einen Tag bis eine Woche, einseitig	Kleine Pupille: einen Tag bis eine Woche	NULL	NULL	Verringerte Grobmotorik; Gleichgewichtsprobleme; Übelkeit: mäßig; Schwindel: Benommenheit	Raucher; Schwanger; Diabetes; Bluterguss am Auge; Schluckbeschwerden; Schwierigkeiten bei der Bewegung der unteren Gesichtsmuskulatur; Augenverletzungen; Armmuskelschwäche; Schwierigkeiten beim Laufen
50	1050		Innere	37	w	4	5	Schnelles Atmen: kürzer als einen Tag	Übelkeit: kürzer als einen Tag, mäßig	Schwindel: kürzer als einen Tag, verstärkend beim Aufstehen, Drehschwindel	NULL	NULL	Plötzlich starke Angst; Tremor; Emotionaler Stress; Gefühl eines abnormalen Herzschlags; Schneller Puls; Angst vor wiederauftretenden Panikattacken; Extreme Angst vor Situationen, in denen es schwer ist zu fliehen oder um Hilfe zu bitten; Nachtangst; Kribbeln an einer Stelle des Körpers (einseitig), Angst vor Kontrollverlust	Schwanger; Hoher Blutdruck; Diabetes; Atembeschwerden; Beeinträchtigte Koordination; Unruhe; Starke Angst vor einem Objekt oder Ort; Muskelkrämpfe; Meidendes Verhalten; Engegefühl in der Brust; Erstarren vor Angst während einer Aktivität; Gerötete Gesichtshaut
51	1051		Neuro	60	w	3	3	Schwindel: einen Tag bis eine Woche, verstärkend bei Aufstehen, Drehschwindel	Schwierigkeiten beim Hören: einen Tag bis eine Woche, einseitig	Kopfschmerzen: einen Tag bis eine Woche, einseitig, pochend, verstärkend bei Vorbeuge, stark	NULL	NULL	Übelkeit: stark; Völlegefühl im Ohr: einseitig; Gleichgewichtsprobleme; Erbrechen: nicht in der Lage, Flüssigkeit bei sich zu behalten, schwallartig; Schwierigkeiten beim Laufen; Fieber: 37,5-38; Verlangsamte oder verringerte Körperbewegung; Verringertes Sehvermögen: beidseitig, plötzlich; Müdigkeit, Tremor	Raucher; Schwanger; Verringerte Grobmotorik; Erinnerungsverlust; Geräusch im Ohr; Verwirrung; Kopf- oder Halsschmerzen; Vorangegangener Tauchgang; Appetitverlust; Doppelsehen; Fehlender Druckausgleich der Ohren; Armmuskelschwäche; Sturz; Blasses Gesicht
52	1052		Neuro	34	m	4	1	Gefühlsverlust im Arm: kürzer als einen Tag, einseitig	Geringes Muskelzucken: einen Tag bis eine Woche	Schmerzen im Arm: kürzer als einen Tag, bei Bewegung verschlechternd, einseitig, mäßig	NULL	NULL	Druckschmerzhaftigkeit in den Armmuskeln; Muskelverspannngen in den oberen Gliedmaßen; Kribbeln im Arm: einseitig; Kribbeln in der Hand	Raucher; Hoher Blutdruck; Diabetes; Unterarmschmerzen; Handschmerzen; Gefühlsverlust im Oberarm; Arm- oder Beinverlust; Frische Verbrennung; Schulterschmerzen; Schwellung des Arms; Muskelschwäche auf einer Körperseite; Schmerzen im Hals- und Nackenbereich; Muskelschwäche im Bein; Schmerzen im Handgelenk, Intensive körperliche Aktivität; Vorangegangene körperliche Anstrengung; Berührungsempfindlic…
53	1053		Neuro	53	m	4	4	Gesichtsmuskelschwäche: einen Tag bis eine Woche, einseitig	Schmerzen im Gesicht	Schwierigkeiten, den Mund zu öffnen: einen Tag bis eine Woche	NULL	NULL	Schwierigkeiten bei der Bewegung der unteren Gesichtsmuskulatur; Unfähig, die Augen komplett zu schließen; Ohrenschmerzen: einseitig, mäßig; Ausfluss aus dem Auge: klar und wässrig; Verminderter Geschmacksinn; Völlegefühl im Ohr: einseitig; Tränende Augen	Hoher Blutdruck; Diabetes; Beeinträchtigte Koordination; Muskelschwäche auf einer Körperseite; Armmuskelschwäche; Schwierigkeiten bei der Bewegung der oberen Gesichtsmuskulatur; Schwierigkeit, vertraute Menschen oder Objekte zu erkennen; Muskelschwäche im Bein; Kribbeln an einer Stelle des Körpers; Schluckbeschwerden; Etwas im Auge haben; Schwindel
54	1054		Neuro	28	w	3	5	Kopfschmerzen: kürzer als einen Tag, einseitig, pochend, verstärkend bei Vorbeuge, stark	Aura-Empfindung: kürzer als einen Tag	Übelkeit: kürzer als einen Tag, mäßig	NULL	NULL	Lichtempfindliche Auge; Erhöhte Geräuschempflindlichkeit; Lichtblitze sehen; Schmerzende Schläfe: einseitig; Schmerzen um das Auge; Schmerzen hinter dem Auge; Blasses Gesicht	Schwanger; Hoher Blutdruck; Diabetes; Erbrechen; Kopf- oder Halsverletzungen; Emotionaler Stress; Unterschiedlich große Pupillen; Augenschmerzen; Tränende Augen; Druckschmerzhafte Kopfhaut; Verringerte körperliche Leistungsfähigkeit
55	1055		Ortho	55	m	4	2	Fußschmerzen: einen Tag bis eine Woche, bei Bewegung verschlechternd, einseitig, mäßig	NULL	NULL	NULL	NULL	Druckschmerzhafter Knöchel: einseitig; Druckschmerz am äußeren Fußknöchel; Arm- oder Beinverletzung; Unfähigkeit, das eigene Körpergewicht zu tragen; Instabiler Fußknöchel; Druckschmerzhaftigkeit an der Innenseite des Knöchels	Raucher; Hoher Blutdruck; Diabetes; Knöchelschmerzen; Geschwollenes Zehengelenk; Deformierter Knöchel; Vorangegangene körperliche Anstrengung; Bluterguss am Knöchel; Zehenschmerzen; Fersenschwellung; Schwellung am Fußrücken; Fersendruckschmerz; Bluterguss am Fuß; Unterschenkelschmerzen; Fersenschmerzen; Schmerzen auf dem Fußrücken; Überwärmte Haut am Knöchel
56	1056		Innere	56	m	4	4	Schluckbeschwerden: einen Monat bis ein Jahr, stark	Rückenschmerzen: länger als ein Jahr, stark	NULL	NULL	NULL	Gewichtsverlust: nicht plötzlich; Aufstoßen von Nahrung; Gefühl eines aufgeblähten Bauches; Müdigkeit; Bauchschmerzen: in der Magengegend, mäßig, nicht krampfend, bei Nahrungsaufnahme verschlechternd; sich schnell voll fühlen; Verringerte körperliche Leistungsfähigkeit; Druckschmerzhafter Bauch: Magengegend; Übelkeit: mäßig,	Hoher Blutdruck; Diabetes; SäureRückfluss; Sodbrennen; Untergewicht; Häufiger und schwerer Alkoholkonsum; Muskelschwäche im Bein; Knoten unter der Haut in der Achselhöhle: Fieber; Brustkorbschmerzen; Appetitverlust; Engegefühl in der Brust; Husten
57	1057		Neuro	25	m	4	5	Schwindel: einen Tag bis eine Woche, verstärkend bei Aufstehen, Schwankschwindel	NULL	NULL	NULL	NULL	Verringerte körperliche Leistungsfähigkeit	Raucher; Hoher Blutdruck; Diabetes; Kurzzeitiger Bewusstseinsverlust; Verringerte Grobmotorik; Tremor; Gleichgewichtsprobleme; Gefühl eines abnormalen Herzschlags; Vor kurzem Exposition gegenüber Bewegung; Kürzlicher Alkoholkonsum; Augenverletzung; Kürzliche Reise in eine Hochgebirgsregion; Duchfall; Atembeschwerden; Gesteigerter Appetit; Kopfschmerzen; Schneller Puls; Blasses Gesicht; Schnelles …
58	1058		Innere	56	m	3	5	Gewichtszunahme: schnell	Häufiges Bedürfnis zu urinieren: eine Woche bis einen Monat	Intensiverer Drang zu urinieren: eine Woche bis einen Monat	NULL	NULL	Rotlilafarbene Dehnungsstreifen; Haarausfall auf dem Kopf und im Gesicht: zurückweihender Haaransatz; BMI über 25; Häufiger und schwerer Alkoholkonsum; Fußknöchelschwellung: beidseits; Schwellung an der Außenseite des Fußknöchels; Verlängerte Blutung; Schwellung des Schienbeins: beidseits; Juckreiz am ganzen Körper; Müdigkeit; Geschwollener Bauch; Verringerte körperliche Aktivität; Verdauungsbesc…	Raucher; Hoher Blutdruck; Diabetes; Atembeschwerden; Schaumiger Urin; Verstärkter Haarwuchs; Einnahme anabolischer Steroide; Gelbe Augen; Anschwellung des Gesichts; Änderung im Verhalten; Berührungsempfindliches Bein
59	1059		Neuro	50	w	4	2	Gefühlsverlust im Gesicht: einen Monat bis ein Jahr, beide Seiten gleich	Verändertes Empfinden im Mund oder auf der Zunge: kürzer als einen Tag	Kribbeln im Gesicht: einen Monat bis ein Jahr, einseitig	NULL	NULL	Verringerte körperliche Leistungsfähigkeit; Gefühlsverlust im Arm: einseitig	Raucher; Schwanger; Hoher Blutdruck; Diabetes; Bluterguss am Auge; Doppelsehen; Beeinträchtigte Koordination; Apathie; Aufgedunsene Augen; Augenverletzung; Kopf oder Halsverletzung; Rauchbelastung durch Brand in einem geschlossenen Raum; Intensiver Drang zu urinieren; Kopfschmerzen; Muskelkrämpfe; Depressive Stimmung; Schwierigkeiten beim Hören; Extremen kalten Temperaturen ausgesetzt; Verringert…
61	1060		Ortho	26	w	3	4	Sturz	Handschmerzen: kürzer als einen Tag, bei Bewegung verschlechternd, einseitig, mäßig	Geschwollenes Handgelenk: kürzer als einen Tag	NULL	NULL	Raucher.	Schwanger; Hoher Blutdruck; Diabetes; Kurzzeitiger Bewusstseinsverlust; Schwindel; Verringerter Grobmotorik; Bewegungsunfähigkeit beim Aufwachen oder Einschlafen; Schnelles Atmen; Engegefühl in der Brust; Verwirrung; Tierbiss; Gleichgewichtsproblem; Extreme Tagesschläfrigkeit; Atembeschwerden; Muskelschwäche im Bein; Zuckende Bewegung am ganzen Körper; Übelkeit; Muskelkrämpfe; Brustkorbschmerzen;…
62	1061		Ortho	64	m	4	5	Hautwunde auf der Handfläche: kürzer als einen Tag, nicht schmerzhaft, nicht juckend, kein schwarzer Schorf	NULL	NULL	NULL	NULL	/	Raucher; Diabetes; Hoher Blutdruck; Kleine Hauterhebungen an der Fußsohle; Kleine Hauterhebungen an der Handfläche; Flecken am Fuß; Flecken an der Hand; Wunden im Mund; Langzeit-UV-Belastung; Blase im Gesicht; Blase am Bein; Druckschmerzhafte Kopfhaut; Schmerzhafter Mund; Rötung der Haut am Arm; Gerötete Gesichtshaut; Unterarmschmerzen; Kleine Erhebungen auf der Kopfhaut; Schuppende Haut an der H…
63	1062		Ortho	42	w	4	1	Eingeschränkte Beweglichkeit der Gelenke im Bein: eine Woche bis einen Monat	NULL	NULL	NULL	NULL	Knieschmerzen: verschlechternd bei Aktivität, einseitig, stark; Geschwollenes Knie; Arm- oder Beinverletzung; Druckschmerzhafte Außenseite des Knies: einseitig; Humpeln; Instabiles Knie; Knieschmerzen Innenseite; Druckschmerzjafte Innenseite des Knies: einseitig; Knöcherner Bereich unterhalb des Knies schmerzhaft bei Berührung: einseitig; Schmerzen in den Knochen unterhalb des Knies; Schmerzen im…	Schwanger; Diabetes; Geschwollenes Zehengelenk; Bluterguss am Bein; Fußschmerzen; Hautwunde am Bein; Schwellung des Unterschenkels; Knoten unter der Haut am Oberschenkel
64	1063		Innere	28	m	3	1	Bauchschmerzen: kürzer als einen Tag, links unten, mäßig, nicht krampfend, kein Effekt nach dem Stuhlgang	Schwindel: kürzer als einen Tag, Schwankschwindel	Gefühl eines abnormalen Herzschlags: kürzer als eine Tag	NULL	NULL	Übelkeit: mild; Flankenschmerz: links, mäßig, nicht krampfartig; Druckschmerzhafter Bauch: links unten; Vermehrtes Schwitzen; Blasses Gesicht	Hoher Blutdruck; Diabetes; Durchfall; Unruhe; Geringes Muskelzucken; Erbrechen; Kürzlicher Alkoholkonsum; Bauchverletzung; Giftiger Pflanzenkonsum; Häufiges Bedürfnis zu urinieren; Verstopfung; Vorangegangene körperliche Anstrengung; Intensiver Drang zu Urinieren; Schmerzhaftes Wasserlassen; Gefühl eines aufgeblähten Bauches; Häufiges Wasserlassen in der Nacht; Appetitverlust; Bluterguss am Bauch…
65	1064		Innere	61	m	4	1	Bauchschmerzen: kürzer als einen Tag, in Bereich des Bauchnabels, stark, krampfend	NULL	NULL	NULL	NULL	Geschwollener Bauch, Erbrechen: nicht in der Lage Flüssigkeit für sich zu behalten, nicht schwallartig; Druckschmerzhafter Bauch: im Bereich des Bauchnabels; Schwindel: verstärkend durch Aufstehen; Gefühl der Benommenheit; Vermehrtes Schwitzen; Blasses Gesicht	Raucher; Hoher Blutdruck; Diabetes; Verdauungsbeschwerden; Schneller Puls; Appetitverlust; Durchfall; Gefühl eines abnormalen Herzschlages; Schmerzhafter Stuhlgang; Rotes Blut im Stuhl; Kurzzeitiger Bewusstseinsverlust; Konten unter der Haut in der Leistengegend; Fieber; Schüttelfrost; Schwierigkeiten beim Laufen.
66	1065		Innere	75	w	4	2	Übelkeit: einen Tag bis eine Woche	Bauchschmerzen: einen Tag bis eine Woche, in der Magengegend, stark, nicht krampfend, kein Effekt nach dem Stuhlgang	Verringerte körperliche Leistungsfähigkeit: einen Tag bis eine Woche	NULL	NULL	Erbrechen: verneint nicht in der Lage zu sein Flüssigkeit bei sich zu halten, verneint schwallartig; Appetitverlust; Druckschmerzhafter Bauch: Magengegend; Cholezystektomie stattgefunden; Gefühl eines aufgeblähten Bauches;	Raucher; diabetes, Schwanger; Flankenschmerzen; Säure-Rückfluss; Häufiger und schwerer Alkoholkonsum; Kürzliche Einnahme von zu viel Aspirin oder anderen Salicylaten; Kürzlich statt gefundener großer chirurgischer Eingriff; Durchfall; Rückenschmerzen; Bluterbrechen; Fieber; Brustkorbschmerzen; Blähungen; Engegefühl in der Brust; Sodbrennen
67	1066		Neuro	52	w	3	4	Fußschmerzen: eine Woche bis einen Monat, bei Bewegung verbessernd, beidseits, mäßig	Muskelschwäche im Bein: einen Tag bis eine Woche, beidseits	Übelkeit: eine Woche bis einen Monat, mild	NULL	NULL	Verringerte Beweglichkeit in mehreren Gelenken; Gelenkschmerzen in den Fingern: kein Effekt bei Aktivität, beidseits, mäßig; Schmerzen in mehr als einem Gelenk; Handschmerzen: kein Effekt bei Bewegung, beidseits, mäßig; Knoten unter der Haut an den Gelenken: druckschmerzhaft, nicht gerötet, fest, keine Veränderung der Größe; Geschwollenes Fingergelenk; Druckschmerzhafte Fingergelenke: beidseits; …	Raucher; Schwanger; Hoher Blutdruck; Fersenschmerzen; Morgensteifigkeit
68	1067		Ortho	57	m	4	5	Geschwollenes Zehengelenk: einen Tag bis eine Woche	NULL	NULL	NULL	NULL	Schmerzen im Großzehengrundgelenk: kein Effekt bei Aktivität, einseitig, mäßig; Sexuell aktiv; Überwärmte Haut über dem Großzehengrundgelenk; Gerötete Haut auf dem Zehengelenk: nicht schmerzhaft, nicht juckend; Gerötete Haut am Großzehengrundgelenk; Humpeln	Rauchger; Hoher Blutdruck; Diabetes; Druckschmerzhafte Zehengrundgelenke; Geschwollenes Zehengrundgelenk; Verringerte Beweglichkeit der Zehen; Zehenschmerzen; Arm- oder Beinverletzung; Ungeschützter Geschlechtsverkehr; Knotenunter der Haut an einem Gelenk; Unfähigkeit das Körpergewicht zu tragen
69	1068		Innere	61	w	4	1	Bluthochdruck: eine Woche bis einen Monat; nicht schwerwiegend	Schmerzen im Arm: eine Woche bis einen Monat, bei Bewegung kein Effekt, einseitig, mäßig	NULL	NULL	NULL	Kopfschmerzen: beidseits, nicht pochend, verstärkend bei Vorbeuge, mäßig; Gefühl eines abnormalen Herzschlags; schneller Puls; Gleichgewichtsprobleme; Vermehrtes Schwitzen; Tremor; Engegefühl in der Brust: verstärkend bei körperlicher Aktivität; Brustkorbschmerzen: hinter dem Brustbein, mäßig, ausstrahlend, verstärkend bei körperlicher Aktivität, verstärkend bei Atmung; Schmerzen im oberen Rücken…	Raucher; Schwanger; Diabetes; Hitzeunverträglichkeit; Häufiger und Schwerer Alkoholkonsum; Haarausfall auf dem Kopf und im Gesicht; Anschwellen des Gesichtes; Atembeschwerden; Sturz;
70	1069		Ortho	81	w	4	3	Hautwunde am Bein: einen Tag bis eine Woche, schmerzhaft, nicht juckend, nicht verkrustet, kein Schorf	Bluterguss am Bein: einen Tag bis eine Woche	NULL	NULL	NULL	Schwellung des Beins: einseitig; Schwellung des Unterschenkels; Arm- oder Beinverletzung; Unterschenkelschmerzen: verschlechternd bei Bewegung, einseitig, mäßig; Überwärmte Haut am Unterschenkel; Schwellung des Schienbeins; Steißbeinschmerzen; Fußknöchelschwellung: einseitig; Berührungsempfindliches Bein: einseitig;	Schwanger; Hoher Blutdruck; Diabetes; Hautausschlag am Unterschenkel; Unfähigkeit das Körpergewicht zu tragen; Wiederkehrende Hautinfektion; Schwierigkeiten beim Laufen; Muskelkrämpfe imBein; Schwellung am Fußrücken; Wadenschmerzen
71	1070		Ortho	27	w	4	2	Fußschmerzen: kürzer als einen Tag, bei Bewegung verschlechternd, einseitig, mäßig	NULL	NULL	NULL	NULL	Knöchelschmerzen: bei Aktivität verschlechternd, einseitig, stark; Verringerte Beweglichkeit des Sprunggelenks; Arm-oderBeinverletzung; Unfähigkeit, das Körpergewicht zu tragen; Schmerzen auf dem Fußrücken	Raucher; Schwanger; Hoher Blutdruck; Diabetes; Fußknöchelschwellung; Deformierter Knöchel; Vorangegangene körperliche Anstrengung; Bluterguss am Knöchel; Geschwollenes Zehengelenk; Schwellung am Fußrücken; Zehenschmerzen; Fersenschwellung; Unterschekelschmerzen; Fersenschmerzen; Bluterguss am Fuß; Überwärmte Haut am Knöchel; Gerötete Haut am Fuß; Überwärmte Haut am Fuß;
72	1071		Innere	50	m	3	2	Bauchschmerzen: kürzer als einen Tag, Magengegend, stark, krampfend, bei Nahrungsaufnahme verschlechternd, nach dem Stuhlgang verbessernd	NULL	NULL	NULL	NULL	Druckschmerzhafter Bauch: Magengegend; Appetitverlust; Ungewöhnliche Verfärbung des Stuhls: blass; Blähungen; Müdigkeit; Durchfall: nicht blutig oder wässrig; Rückenschmerzen: bei körperlicher Betätigung verbessernd, mäßig	Hoher Blutdruck; Übelkeit; Verdauungsbeschwerden; Dunkel gefärbter Urin; Cholezysktomie; Verstopfung; Sodbrennen; Gewichtsverlust; Voluminöse Stühle; Verringerte körperlich Leistungsfähigkeit; Untergewicht; Erbrechen;Schulterschmerzen; Ungewöhnlich riechender Urin; Allgemeine Gelb- oder Dunkelfärbung der Haut
73	1072		Ortho	27	m	4	2	Schmerzen im Gesicht: einen Tag bis eine Woche	Anschwellen des Gesichts: einen Tag bis eine Woche	Schmerzen im Arm: einen Tag bis eine Woche, bei Bewegung verschlechternd, einseitig, mäßig	NULL	NULL	Blutergüsse Im Gesicht; Bluterguss am Auge; Schmerzen um das Auge; Aufgedunsene Augen: einseitig; Augenverletzung; Gefühlsverlust im Gesicht: einseitig; Langsamer Puls; Kratzer im Gesicht; Appetitverlust; Gefühl eines abnormalen Herzschlags; Schwankschwindel: bei Aufstehen verstärkend; Gerötetes Auge: einseitig; Augenschmerzen: mäßig, einseitig	Hoher Blurdruck; Diabetes; Doppelsehen; verringertes Sehvermögen; Geschwollenes Augenlied; Unterschiedlich große Pupillen; Hängendes Augenlied; Lichtblitze sehen; Augen sind nicht gleich ausgerichtet; Schwierigkeiten Farben zu sehen
74	1073		Ortho	52	w	3	2	Wadenschmerzen: einen Tag bis eine Woche, verschlechternd bei Bewegung, eine Seite, mäßiger Schmerz	Überwärmte Haut am Bein: kürzer als einen Tag	NULL	NULL	NULL	Raucher; Druckschmerzhaftigkeit der Beinmuskulatur; Schwellung des Unterschenkels: eine Seite; Verspannte Beinmuskulatur.	Schwanger; Hoher Blutdruck; Diabetes; Hautrötung am Bein; Schwellung des Schienbeins; Schwellung des Fußes; Vorangegangene körperliche Anstrengung; Fußknöchelschwellung; Arm- oder Beinverletzung; Blaue Haut am Bein; Schwierigkeiten beim Laufen
75	1074		Innere	47	w	4	1	Brustkorbschmerzen: 1-7 Tage, hinter dem Brustbein, mäßiger Schmerz, ausstrahlend, druckschmerzhaft, verstärkend durch körperliche Aktivität, kein Effekt durch Atmung.	Bauchschmerzen: 1-7 Tage, in der Magengegend, mäßiger Schmerz, keine Krämpfe, verschlechternd durch Essen, nach dem Stuhlgang kein Effekt.	Schluckbeschwerden: 1-7 Tage, mäßige Beschwerde	NULL	NULL	Engegefühl in der Brust: kein Effekt durch körperliche Aktivitäten; Unruhe; Angst; Blasses Gesicht.	Raucher; Schwanger; Hoher Blutdruck; Diabetes; Plötzliche starke Angst; Sturz; Kurzzeitiger Bewusstseinsverlust; Kalte Haut an den Armen oder Beinen; Atembeschwerden; Verdauungsbeschwerden; Erbrechen; Gefühl eines abnormalen Herzschlags; Sodbrennen; Blut erbrechen; Verwirrung; Verringerte körperliche Leistungsfähigkeit; Schulterschmerzen; Appetitverlust; Übelkeit; Schneller Puls.
76	1075		Ortho	54	m	4	2	Geschwollene Finger: einen tag bis eine Woche, eine Seite	NULL	NULL	NULL	NULL	Raucher; Verringerte Beweglichkeit der Finger; Druckschmerzhafte Fingergelenke: eine Seite; Fingerschmerzen: verschlechterndeBewegung, eine betroffene Seite, milde Intensität; Gelenkschmerzen in den Fingern: verschlechternde Aktivität, eine betroffene Seite, milde Intensität; Arm oder Beinverletzung; Überwärmte Haut am Finger.	Hoher Blutdruck; Diabetes; Bluterguss am Finger; Kratzspuren an der Hand; Hautwunde an der Hand; Schwäche in der Hand; Kalter Finger; Berührungsempfindliche Hand; Gefühlsverlust in der Hand; Schwäche in der Hand; Knoten unter der Haut an einem Gelenk; Kribbeln in der Hand; Morgensteifigkeit; überwärmte Haut über einem Fingergelenk; schmerzender Daumen; Blaue Finger.
77	1076		Innere	39	w	5	1	Bauchschmerzen: eine Woche bis einen Monat, starke Schmerzen, links unten, Krämpfe, kein Effekt durch Essen.	NULL	NULL	NULL	NULL	Diabetes; Druckschmerzhafter Bauch: links unten; Gefühl eines aufgeblähten Bauches; Geschwollener Bauch; Übelkeit: stark; Erbrechen: nicht in der Lage Flüssigkeiten bei sich zu behalten; Blasses Gesicht.	Raucher; Schwanger; Hoher Blutdruck; Starke Menstruation; Blutung aus der Scheide; Blutung aius der Scheide nach dem Geschlechtsverkehr; Ungeschützter Geschlechtsverkehr; Komplette Hysterektomie; Sexuell Aktiv; Durchfall; Flankenschmerzen; Appetitverlust; Fieber; Einnahme von Opiaten; Blutung aus dem After; Blähungen; Plötzlicher Drang zur Darmentleerung; Schleim im Stuhl; Erbrechen von Stuhl.
78	1077		ophthalmo	32	m	5	4	Gerötetes Auge: einen Tag bis eine Woche, beide Augen	NULL	NULL	NULL	NULL	Etwas im Auge haben; augenschmerzen: milde Schmerzen, ein Auge; Trockene Augen; Verklebte Augenlieder; Augenliedschmerzen; Tränende Augen; Unfähig die Augen komplett zu schließen.	Raucher; Hoher Blutdruck; diabetes; Juckendes Auge; Ausfluss aus dem Auge; Vorkurzem Verwendung von Kontaktlinsen; Geschwollenes Augenlied; Ungewolltes Schließen der Augen; Augenzucken; Verringertes Sehvermögen; Gerötete Gesichtshaut; Juckendes Augenlied; Lichtempfindliche Augen; Müdigkeit; Augen zusammenkneifen um besser zu sehen; Schwierigkeiten bei Hellem Licht zu sehen.
79	1078		Ortho	68	m	3	5	Fingerschmerzen: kürzer als einen Tag; kein Effekt bei Bewegung; eine Seite; mäßiger Schmerz	NULL	NULL	NULL	NULL	Hoher Blutdruck; Arm oder Bein Verletzung; Kribbeln im Arm: eine Seite; Kribbeln im Daumen, Zeige- und Mittelfinger; Schwierigkeiten bie kleinen feinen Muskelbewegungen.	Raucher; Diabetes; Schmerzhafter Fingernagelfalz; Gerötete Haut an der Hand; Verfärbung des Fingernagels; Gefühlsverlust in der Hand; Verringerte Beweglichkeit der Finger; Frische Verfärbung; Bluterguss am Finger; Blasse Finger; Schmerzen im Handgelenk; Schwellung des Arms; Gelenkschmerzen in den Finger; Berührungsempfindlicher Arm; Geröteter Nagelfalz; Unterarmschmerzen; Schwäche in der Hand; Ve…
80	1079		Neuro	28	m	4	1	Gefühlsverlust im Gesicht: eine Seite, länger als ein Jahr	Schwierigkeiten bei der Bewegung der unteren Gesichtsmuskulatur: eine Seite, einen Tag bis eine Woche	Sprachschwierigkeiten: einen Monat bis ein Jahr	NULL	NULL	Raucher; Schluckbeschwerden: mäßige Intensität.	Diabetes; Verringerte Grobmotorik; Doppelsehen; Armmuskelschwäche; Verwirrung; Unfähig die Augen komplett zu schließen; Kopf- oder Halsverletzung; Kopfschmerzen; Verringertes Sehvermögen; Gleichgewichtsproblem; Muskelschwäche im Bein; Schwindel; Schwierigkeiten beim Laufen.
81	1080		Innere	69	m	4	4	Atembeschwerden: länger als ein Jahr, bei leichten Aktivitäten, nachts	Schwellung des Beins: länger als ein Jahr, beide Seiten	NULL	NULL	NULL	Hoher Bklutdruck; Diabetis; Verrringerte körperliche Leistungsfähigkeit; Schwellung des Unterschenkels; Fußknöchelschwellung: beide Knöchel; Schwellung an der Außenseite des Fußknöchels; Schwellung des Schienbeins; Brustkorbschmerzen: hinter dem Brustbein, mild, ausstrahlend, durch körperliche Aktivität und beim Atmen erhöhte Schmerzen, nicht druckschmerzhaft.	Raucher; Wiederkehrende Hautinfektion; Muskelkrämpfe im Bein; Beinschmerzen.
82	1081		ophthalmo	38	m	4	4	Etwas im Auge haben: kürzer als einenTag	NULL	NULL	NULL	NULL	Raucher; Gerötetes Auge: eine Seite; Ausfluss aus dem Auge: klar und wässrig; Tränende Augen; Augenschmerzen: milde Intensität, ein Auge betroffen.	Hoher Blutdruck; Diabetes; Juckendes Auge; Vor kurzem Verwendung von Kontaktlinsen; Augenverletzung; Verklebte Augenlieder; Anschwellendes Gesichts; Lichtempfindliche Augen; Überanstrengung er Augen; Verringertes Sehvermögen; Ungewolltes Schließender Augen; Gerötete Gesichtshaut; Unterschiedlichgroße Pupillen; Trockene Augen; Schmerzen im Gesicht; Augenzucken; Kopfschmerzen; Sieht farbige oder we…
83	1082		Ortho	61	w	4	1	Allgemeine Muskelschmerzen: kürzer als einen Tag	Übelkeit: kürzer als einen Tag, starke Intensität	NULL	NULL	NULL	Schüttelfrost; Müdigkeit; Appetitverlust; Vermehrtes Schwitzen; Schneller Puls.	Raucher; Schwanger; Diabetes; Durchfall; Laufende Nase; Fieber; Husten; Einnahme von Opiaten; Geröteter Bauch; Schmerzen in der Nasennebenhöhle; Bauchschmerzen; Halsschmerzen; Lichtempfindliche Augen; Trockene Haut am ganzen Körper; Verwirrung; Trockener Mund; Verringerte Beweglichkeit des Nackens; Verdauungsbeschwerden
84	1083		ophthalmo	83	w	4	2	Augenschmerzen: 1-7 Tage; starke Schmerzen; ein Auge	NULL	NULL	NULL	NULL	Gerötetes Auge: eine Seite; Lichtempfindliche Augen; Tränende Augen; Etwas im Auge haben; Ausfluss aus dem Auge: klar und wässrig; Vor Kurzem Verwendung von Kontaktlinsen; Augenverletzung; Geschwollenes Augenlied: ein Auge; Verringertes Sehvermögen: plötzlich aufgetreten, ein Auge; Verklebte Augenlieder; Unterschiedlich große Pupillen; Kratzspuren am Augenlid.	Raucher; Schwanger, Hoher Blutdruck; Diabetes; Gerötetes Augenlied; Schmerzen im Gesicht; Vollständiger Verlust des Sehvermögens;Eingerissene Haut am Augenlied; Augenzucken; Ungewolltes Schließen der Augen; Juckendes Auge; Kopfschmerzen; TrockeneHaut des Augenlieds.
85	1084		Ortho	37	m	3	2	Schmerzen im Arm: kürzer als einen Tag, verschlechternd bei Bewegung; eine Seite; starke Schmerzen	NULL	NULL	NULL	NULL	Druckschmerzhaftigkeit der Armmuskeln; Unterarmschmerzen; Arm- oder Beinverletzung; Verringerte Beweglichkeit des Handgelenks; Muskelverspannung in den oberen Gliedmaßen.	Raucher; Hoher Blutdruck; Diabetes;Schwellung des Arms; Bluterguss am Arm; Verringerte Beweglichkeit der Schulter; Vorangegangene körperliche Anstrengung; Gefühlsverlust im Unterarm, Kribbeln im Arm; Überwärmte Haut am Unterarm; gerötete Haut am Unterarm; Hautwunde am Arm; Überwärmte Haut am Ellenbogen; Knoten unter der Haut am Unterarm
86	1085		ophthalmo	38	w	4	5	Gerötetes Augenlid: einen Monat bis ein Jahr; schmerzhaft; juckend	NULL	NULL	NULL	NULL	Augenlidschmerzen; Juckende Haut im Gesicht; Ausfluss aus dem Auge: wässrig und klar; kleine Hauterhebungen am Augenlid: Auf der Haut des Augenlids, Mehrere kleine Hauterhebungen; Trockene Haut des Augenlids; Geschwollenes Augenlid: ein Auge; Schuppende Haut auf dem Augenlid; gerötete Haut um das Auge: schmerzhaft, juckend; Verhärtete oder Verdickte Haut am Augenlid; Tränende Augen.	Raucher; Schwanger; Hoher Blutdruck; Diabetes; Trockene Augen; Verklebte Augenlieder; Juckendes Auge; Etwas im Auge haben; Gerötetes Auge; Flecken am Augenlied; Verringertes Sehvermögen; Augenschmerzen; Augenzucken; Hautausschlag im Gesicht.
87	1086		Ortho	62	m	4	2	Bluterguss am Handgelenk: einen Tag bis eine Woche	NULL	NULL	NULL	NULL	Arm- oder Beinverletzung	Raucher; Schwanger; Hoher Blutdruck; Diabetes; Verringerte Beweglichkeit des Handgelenks; Geschwollenes Handgelenk; Dreuckschmerzhaftes Handgelenk; Schmerzen im Handgelenk; Unterarmschmerzen; Vorangegangene körperliche Anstrengung; Schwellung des Beins; Schwellung des Arms; Druckschmerzhafte Fingergelenke; Gefühlsverlust in der Hand; Verringerte Beweglichkeit der Finger; Intensive körperliche Akt…
88	1087		HNO	68	m	3	4	Ohrenschmerzen: kürzer als einen Tag, ein Ohr, milde Intensität	NULL	NULL	NULL	NULL	Mandelentfernung; Schwierigkeiten beim Hören: ein Ohr	Hoher Blutdruck; Diabetes; Tragus schmerzt bei Berührung; Juckendes Ohr; Ausfluss aus dem Ohr; Laufende Nase; Akutes Lärmtrauma; geröteter Rachen; Fehlender Druckausgleich der Ohren; Halsschmerzen; Plötzlich nachlassende Ohrenschmerzen; Schmerzen vor dem Ohr; Schwindel; Geräusch im Ohr; Schmerzen im Kiefergelenk; Kopfschmerzen; Fieber; Geschwollene Drüsen am Hals; Hautausschlag am Ohr; Blase am O…
89	1088		Innere	80	m	4	2	Ungewöhnliche Verfärbung des Stuhls: eine Woche bis einen Monat, schwarze Stuhlfarbe	Nasenbluten: kürzer als einen Tag	NULL	NULL	NULL	Hoher Blutdruck; Verstopfung; Appetitverlust; Müdigkeit; Neigung zu Blutergüssen; Verlängerte Blutung; Blutung im Mund	Raucher; diabetes; Blut erbrechen; Bauchschmerzen; Sodbrennen; Verdauungsbeschwerden; Erbrechen; Häufiger und schwerer Alkoholkonsum; Blasses Gesicht; Rotes Blut im Stuhl; BMI über 25; Gewichtsverlust; Säure-Rückfluss; Druckschmerzhafter Bauch; Flecken am Oberkörper; Flecken im Gesicht;Bluterguss am Bein.
90	1089		Innere	22	m	4	7	Verdauungsbeschwerden: einen Tag bis eine Woche	NULL	NULL	NULL	NULL	Gefühl eines aufgeblähten Bauches; Verstopfung; Schmerzhafter Stuhlgang; Schmerzen im Bereich um den After: mäßiger Schmerz; Bauchschmerzen: re unten, krampfhaft, mäßige Intensität; Nach dem Stuhlgang kein Effekt	Raucher; Diabetes; Hoher Blutdruck; Blähungen; Übelkeit; Appetitverlust; Kürzlich statt gefundener großer chirurgischer Eingriff
91	1090		Ortho	18	m	4	4	Schmerzen im großen Zeh: kürzer als einen Tag, verschlechternd bei Bewegung; eine Seite, starke Intensität	NULL	NULL	NULL	NULL	Raucher, Hoher Blutdruck; Schmerzen im großen Zeh: kürzer als einen Tag, bei Bewegung verschlechternd, einseitig, stark; Geschwollenes Zehengelenk; Verringerte Beweglichkeit der Zehen; Druckschmerzhafte Zehengrundgelenke: einseitig; Schemerzen im Großzehengrundgelenk: bei Aktivität verschlechternd, einseitig, stark; Unfähigkeit, das eigene Körpergewicht zu tragen; Überwärmte Haut an einem Zehenge…	Diabetes; geschwollenes Zehengrundgelenk; Arm- oder Beinverletzung; Intensive körperliche Anstrengung; Gerötete haut auf dem Zehengelenk; Knoten unter der Haut an einem Gelenk
92	1091		Neuro	63	m	3	1	Schwindel: kürzer als einen Tag, verstärkend durch abruptes Aufstehen, wie ein Schwanken	NULL	NULL	NULL	NULL	Hoher Blutdruck; Diabetes; Unruhe; Tremor; Plötzliche starke Angst; Emotionaler Stress; Engegefühl in der Brust; Brustkorbschmerzen: hinter dem Brustbein, mäßiger Schmerz, nicht ausstrahlend, nicht druckschmerzhaft, verstärkt durch Atmung; Schnelles Atmen; Vermehrtes Schwitzen; Übelkeit: stark.	Raucher; kurzzeitiger Bewusstseinsverlust; Atembeschwerden; Kürzlicher Alkoholkonsum; Gesteigerter Appetit
93	1092		Neuro	69	w	3	3	Kopfschmerzen: einen Monat bis ein Jahr, nicht pochend, kein Effekt beim nach vorne Beugen, starke Intensität	Schwindel: einen Monat bis ein Jahr, kein Effekt bei abruptem Aufstehen, wie ein Gefühl von Benommenheit	Niedriger Blutdruck: einen Monat bis ein Jahr	NULL	NULL	Hoher Blutdruck; Schneller Puls; Müdigkeit, Gefühl eines abnormalen Herzschlags; Konzentrationsschwierigkeiten; Vermehrtes Schwitzen.	Raucher; Schwanger, Diabetes; Lichtempfindliche Augen; Erbrechen; Erhöhte Geräuschempfindlichkeit; Atembeschwerden; Kurzzeitiger Bewusstseinsverlust; Schnelles Atmen; Kürzliche Sonnen- oder Hitzebelastung; Übelkeit; Schmerzen hinter dem Auge; Ohrenschmerzen; Blasses Gesicht; Häufiges Wasserlassen in der Nacht; Verlängerter Nachtschlaf; Verringertes Sehvermögen; Gleichgewichtsprobleme
94	1093		Innere	21	m	3	2	Kopfschmerzen: einen Tag bis eine Woche, beide Seiten, pochend, kein Effekt beim nach vorne Beugen, mäßige Schmerzen	Schwindel: einen Tag bis eine Woche, kein Effekt bei abruptem Aufstehen, wie ein Schwanken	NULL	NULL	NULL	-	Raucher; Hoher Blutdruck; Diabetes; Fieber; Druckschmerzhafte Kopfhaut; Übelkeit; Geschwollener Bereich der Kopfhaut; Schmerzen hinter dem Auge; Kürzliche Reise in einer Hochgebirgsregion; Kopf und Halsverletzung; Atembeschwerden; Überanstrengung der Augen; Schmerzen um das Auge; Husten; Verringertes Sehvermögen; Schmerzende Schläfe; Schneller Puls; Geröteter Rachen; Brustkorbschmerzen; Blase auf…
95	1094		ophthalmo	29	m	3	2	Etwas im Auge haben: kürzer als einen Tag	NULL	NULL	NULL	NULL	Gerötetes Auge: ein Auge; Ausfluss aus dem Auge: wässrig und klar; Tränende Augen; Augenschmerzen: mild, ein Auge; Augenverletzung; Juckendes Auge; Lichtempfindliche Augen; Verringertes Sehvermögen: plötzliches Auftreten an einem Auge.	Raucher; Hoher Blutdruck; Diabetes;Ungewolltes Schließender Augen; Vor Kurzem Verwendung von Kontaktlinsen; Verklebte Augenlieder; GeschwollenesAugenlied; Augenzucken; Unterschiedlich große Pupillen; Kopfschmerzen; Auswärts gedrehtes Augenlied; Ungewöhnliche Weißfärbung im Auge.
96	1095		Neuro	47	w	4	1	Schwindel: einen Tag bis eine Woche, bei Aufstehen verstärkend, Schwankschwindel	NULL	NULL	NULL	NULL	Kurzzeitiger Bewusstseinsverlust: einmal; Gefühl eines abnormalen Herzschlages; Gleichgewichtsprobleme; Tremor; Vermehrtes Schwitzen; Überwärmte Haut im Gesicht; Schwierigkeiten beim Laufen; verlangsamte oder verringerte Körperbewegung.	Raucher; schwanger; Hoher Blutdruck; Diabetes; Zuckende Bewegungen in einem Körperteil; Verringerte Grobmotorik; Kürzlicher Alkoholkonsum; Atembeschwerden; Gesteigerter Appetit; Doppelsehen; Schneller Puls; Unruhe; Langsamer Puls; Plötzliche starke Angst; verringertes Sehvermögen; Blasses Gesicht; Übelkeit.
97	1096		Neuro	59	w	4	4	Schwindel: einen Tag bis eine Woche, verstärkend beim Aufstehen, Drehschwindel	Ohrenschmerzen: einen Tag bis eine Woche, einseitig	Kopfschmerzen: einen Tag bis eine Woche, nicht pochend, kein Effekt bei Vorbeuge, mäßige Intensität	NULL	NULL	Gleichgewichtsprobleme; Übelkeit: mäßig; Vermehrtes Schwitzen; Verringertes Sehvermögen: beidseitig, plötzlich	Raucher; Schwanger; Hoher Blutdruck; Diabetes; Schwierigkeiten beim Hören; Erbrechen; Kürzliche Reise in einer Hochgebirgsregion; Kopf- oder Halsverletzung; Kürzlicher Alkoholkonsum; Vor kurzem Exposition gegenüber Bewegung; Beeinträchtigte Koordination; Geräusch im Ohr; Plötzliche strake Angst; Kurzzeitiger Bewusstseinsverlust; Schwierigkeiten beim Laufen; Schneller Puls; Tremor; Völlegefühl im …
98	1097		Innere	71	m	4	2	Flankenschmerz: einen Monat bis ein Jahr, beidseits, mäßig, krampfartig	Schmerzen im Hals- und Nackenbereich: einen Monat bis ein Jahr	NULL	NULL	NULL	Geringes Muskelzucken, langsamer Puls	Raucher; Diabetes; Trüber Urin; Schmerzhaftes Wasserlassen; Verstärkter Durs; Verwirrung; Erbrechen; Übelkeit; Verdauungsschwierigkeiten.
99	1098		Innere	NULL	NULL	3	1	Atembeschwerden: länger als ein Jahr, in Ruhe, nicht nächtlich	NULL	NULL	NULL	NULL	Hoher Blutdruck; Gefühleines abnormalen Herzschlages; Schwindel: verschlechternd durch abruptes Aufstehen, wie ein Gefühl von Benommenheit; Müdigkeit; Unruhe; Vermehrtes Schwitzen; Kalte Haut an den Armen oder Beinen; Engegefühln der Brust; Brustkorbschmerzen: auf einer Seite des Brustkorbes, starke Schmerzen, strahlt aus, nicht druckschmerzhaft, kein Effekt durch körperliche Anstrengung, Atem ve…	Raucher; Diabetes; Angst vor wiederauftretenden Panikattacken; Blasses Gesicht; Husten; Plötzliche starke Angst; Sturz.
100	1099		Innere	57	w	4	3	Schwindel: einen Tag bis eine Woche, Benommenheit	NULL	NULL	NULL	NULL	Diabetes; Gefühl eines abnormalen Herzschlages; Tremor; Plötzliche starke Angst; Emotionaler Stress; Muskelkrämpfe; Muskelkrämpfe in den Armen; Unruhe; Muskelkrämpfe im Bein; Übelkeit: mäßig; Kribbeln an einer Stelle des Körpers: eine Seite.	Raucher; Schwanger; Hoher Blutdruck; Kurzzeitiger Bewusstseinsverlust; Schnelles Atmen; Pfeifendes Atemgeräusch; Atembeschwerden; Gerötete Gesichtshaut; Sturz; Brustkorbschmerzen; Engegefühl in der Brust; Vermehrtes Schwitzen; Angst vor Kontrollverlust.
101	1100		MKG	55	m	4	2	Schmerzen im Oberkiefer: kürzer als einen Tag	NULL	NULL	NULL	NULL	Raucher; Zahnverletzung; Fehlender Zahn; Schwierigkeiten beim Kauen; Verspannte Kiefermuskeln; Blutung im Mund; Anschwellen des Gesichts	Hoher Blutdruck; Diabetes; Schmerzen in der Nasennebenhöhle; Zahnschmerzen; Bluterguss am Auge; Gerötete Haut am Hals; Schmerzhaftes Zahnfleisch; Kürzliche Belastung durch Sonne oder Hitze; Laufende Nase; Angebrochener Zahn; Wunden im Mund; Schwellung des Zahnfleischs; Lockere Zähne; Zähne knirschen; Druckaschmerzhaftigkeit der Kiefermuskeln; Gerötetes Zahnfleisch; Zahnfleischbluten; Sabbern.
104	1101		Neuro	63	m	4	4	Schmerzen im unteren Rücken: einen Tag bis eine Woche, bei Bewegung verschlechternd, stark, ausstrahlend ins Bein	NULL	NULL	NULL	NULL	Beinschmerzen: bei Bewegung verschlechternd, beidseits, mild; Verringerte Beweglichkeit im unteren Rücken; Kribbeln im Bein und Fuß: beidseits; Druckschmerzhaftigkeit der Rückenmuseln; Verspannte Rückenmuskeln; Kribbeln im Oberschenkel	Raucher; Diabetes; Kribbeln im Unterschenkel; Wirbelsäulenverletzung; Oberschenkelschmerzen; Unterschenkelschmerzen.
103	1102		Ortho	58	m	4	1	Schwindel:einen Tag bis eine Woche, verstärkend durch abruptes Aufstehen, wie ein Gefühl von Benommenheit	Übelkeit: STARK, KÜRZER ALS EINEN TAG	Brustkorbschmerzen: einen Tag bis eine Woche, auf einer Seite des Brustkorbes, mäßig, ausstrahlend, nicht Druckschmerzhaft, kein Effekt durch Einnahme eines Magensäureblocker, verstärkend bei körperlicher Aktivität	Nackenschmerzen: einen Tag bis eine Woche	NULL	Engegefühl in der Brust: verstärkt durch körperliche Aktivität; Durchfall: nicht blutig, nicht wässrig; Gefühl eines abnormalen Herzschlages; Schneller Puls; Müdigkeit; Atembeschwerden: bei starker Anstrengung, nicht nachts; Appetitverlust; Verringerte körperliche Leistungsfähigkeit; Blasses Gesicht	Diabetes; Plötzliche starke Angst; Kurzzeitiger Bewusstseinsverlust; Unruhe; Erbrechen; Kopfschmerzen; Bauchschmerzen; Fieber; Fußknöchelschwellung; Schnelles Atmen; Verringertes Sehvermögen; Sturz
105	1103		Ortho	19	m	4	7	Verspannte Muskeln im Nackenbereich: kürzer als einen Tag	NULL	NULL	NULL	NULL	Nackenschmerzen	Raucher; Hoher Blutdruck; Diabetes; Verringerte Beweglichkeit des Nackens; Kopfschmerzen; Druckschmerzhaftigkeit der Nackenmuskeln; Schulterschmerzen; Schwierigkeiten, einzuschlafen oder durchzuschlafen; Berührungsempfindlicher Arm; Druckschmerzhafte Kopfhaut; Schmerzen im oberen Rücken; Konzentrationsschwierigkeiten; Gefühlsverlust im Arm; Vorangegangene körperliche Anstrengung; Schmerzen im Ges…
106	1104		Neuro	46	w	4	2	Gefühlsverlust im Gesicht: eine Woche bis einen Monat, eine Seite	Schmerzen hinter dem Auge: eine Woche bis einen Monat	Verringertes Sehvermögen: eine Woche bis einen Monat, ein Auge, plötzlich aufgetreten	NULL	NULL	Kribbeln im Gesicht: eine Seite; Apathie; Verringerte körperliche Leistungsfähigkeit; Depressive Stimmung: Auswirkung: Auswirkungen auf das alltägliche Leben bis hin zur Unfähigkeit alltägliche Aktivitäten zu bewältigen; Muskelkrämpfe; Beeinträchtigte Koordination.	Schwanger; Diabetes; Berührungsempfindliches Gesicht; Hautausschlag auf der Stirn; Intensiver Drang zu urinieren; Blase im Gesicht; Kopf- oder Halsverletzung; Anschwellen des Gesichts; Selbstmordtendenzen; Muskelkrämpfe im Bein.
107	1105		Ortho	25	m	4	2	Schwellung am Fußrücken: 1-7 Tage, eine Seite	NULL	NULL	NULL	NULL	Raucher; Druckschmerzhafter Knöchel: eine Seite; Fußknöchelschwellung: ein Knöchel; Intensive körperliche Aktivität; Kürzlich vorangegangene Infektionskrankheit; Hautrötung am Bein: schmerzhaft, juckend; Überwärmte Haut am Bein; Druckschmerzhaftigekit der Beinmuskulatur; Schwierigkeiten beim Laufen; Verspannte Beinmuskeln; Gerötete Haut am Fuß.	Hoher Blutdruck; Diabetes; Druckschmerz am äußeren Fußknöchel; Schwellung an der Außenseite des Fußknöchels; Arm- oder Beinverletzung; Gerötete Haus am Unterschenkel; Schmerzen auf dem Fußrücken; Unterschenkelschmerzen; Blaue Haut am Bein; Dicke sichtbare Venen am Bein; Hautausschlag am Bein; Schwellung des Schienbeins.
108	1106		Innere	37	w	4	1	Sodbrennen: kürzer als einen Tag	NULL	NULL	NULL	NULL	Appetitverlust; Unangenehmer Geschmack im Mund	Raucher; Schwanger; Diabetes; Hoher Blutdruck; Brustkorbschmerzen; Bauchschmerzen; Engegefühl in der Brust; Erbrechen; Gefühl eines abnormalen Herzschlags; Komplette Hysterektomie; Sexuell aktiv; Häufiger und schwerer Alkoholkonsum; Bluterbrechen; Vor kurzem Exposition gegenüber Bewegung; Übelkeit; Druckschmerzhafter Bauch; Säure-Rückfluss; Blasses Gesicht; Gefühl eines aufgeblähten Bauches; Atem…
109	1107		HNO	19	m	4	2	Schmerzhaftes Schlucken	Fieber	Kopfschmerzen	NULL	NULL	Gerötete Mandeln; Halsschmerzen beim Sprechen; Halsschmerzen: starke schmerzen; Geschwollene Drüsen am Hals; Schmerzhafter Mund: nicht in der Lage zu essen oder zu trinken; Schluckbeschwerden: starke Schmerzen; Sabbern; Ohrenschmerzen: beide Ohren, mäßige Beschwerde; Geröteter Rachen; Verdränderung der Stimme; Appetitverlust; Loser kleiner Klumpen im Mund.	Raucher; Hoher Blutdruck; Diabetes; Blase im Mund; Flecken im Mund; Übelkeit; Anhaltender schiefer Kopf oder Hals; Plötzliche Hautrötung.
110	1108		Ortho	47	w	4	1	Eingeschränkte Beweglichkeit des Knies: länger als ein Jahr	NULL	NULL	NULL	NULL	Knieschmerzen: verschlechternd durch Aktivität, eine Seite, starke Schmerzen; Druckschmerzhaftes Knie: eine Seite; Knöcherner Bereich unterhalb des Knies schmerzhaft bei Berührung; Instabiles Knie; Schmerzen in den Knochen unterhalb des Knies; Vorangegangene körperliche Anstrengung; Geschwollenes Knie; Schwellung des Beins: eine Seite.	Raucher; Schwanger; Hoher Blutdruck; Diabetes; Bluterguss am Bein; nHautwunde am Bein.
111	1109		Ortho	61	m	4	7	Knieschmerzen: 1-7 Tage, verbessernd bei Aktivität, eine Seite, mäßiger Schmerz	Schwellung des Beins: 1-7 Tage, eine Seite	NULL	NULL	NULL	Hoher Blutdruck; Knieschmerzen: einen Tag bis eine Woche, verbessernd bei Aktivität, eine Seite, mäßiger Schmerz; Schwellung des Beins: einen Tag bis eine Woche, eine Seite; Schmerzen im Bereich der Kniescheibe; Druckschmerzhaftes Knie: eine Seite; Geschwollenes Knie; Humpeln.	Raucher; Diabetes; Bluterguss am Knie; Vorangegangene körperliche Anstrengung;
112	1110		Neuro	62	m	4	2	Schwindel: kürzer als einen Tag, kein Effekt beim Aufstehen, Schwankschwindel	NULL	NULL	NULL	NULL	-	Raucher; Hoher Blutdruck; Diabetes; Gefühl eines abnormalen Herzschlages; Übelkeit; Plötzliche starke Angst; Atembeschwerden; Gleichgewichtsprobleme; Augenverletzung; Kopf oder Halsverletzung; Kurzzeitiger Bewusstseinsverlust; Kopfschmerzen; Verringertes Sehvermögen; Vor Kurzem Exposition gegenüber Bewegung; Schnelles Atmen; Brustkorbschmerzen; Schwierigkeiten beim Hören; Tremor; Schneller Puls; …
113	1111		Neuro	61	w	4	4	Erinnerungsverlust:	NULL	NULL	NULL	NULL	Hoher Blutdruck; Verwirrung; Gedächtnisprobleme; Unruhe	Raucher; Schwanger; Diabetes; Kopfschmerzen; Angst; Kopf oder Halsverletzung; Häufiger und schwerer Alkoholkonsum; Zuckende Bewegungen am ganzen Körper; Apathie; Unfreiwillig wiederholte Verhaltensweisen; Emotionaler Stress; Kribbeln an einer Stelle des Körpers; Übelkeit; Vermehrtes Schwitzen; Tremor.
114	1112		Ortho	37	m	4	2	Schmerzen im Ellenbogen: einen Tag bis eine Woche, verschlechternd durch Aktivität, mäßiger Schmerz, eine Seite	NULL	NULL	NULL	NULL	Raucher; Verringerte Beweglichkeit des Ellenbogens; Vorangegangene körperliche Anstrengung; Unterarmschmerzen: verschlechternd bei Bewegung, eine Seite, mäßiger Schmerz; Oberarmschmerzen: mäßiger Schmerz, eine Seite, verschlechternd bei Bewegung; Kribbeln in der Hand	Hoher Blutdruck; Diabetes; Bluterguss am Ellenbogen; Gerötete Haut am Ellenbogen; Druckschmerzhafter . Ellenbogen; Geschwollener Ellenbogen; Arm oder Beinverletzung; Intensive körperliche Aktivität; Überwärmte Haut am Ellenbogen; Druckschmerzhaftigkeit der Armmuskeln; Hautwunde am Ellenbogen; Schwellung des Arms; Gefühlsverlust im Unterarm; Berührungsempfindlicher Arm; Schwäche in der Hand Muskel…
115	1113		Innere	22	m	4	4	Schwindel: ein Tag bis eine Woche, kein Effekt bei abruptem Aufstehen, wie ein Gefühl dass sich dreht	Brustkorbschmerzen: ein tag bis eine Woche, eine Seite, starke Schmerzen, nicht ausstrahlend, nicht druckschmerzhaft, kein Effekt bei körperlicher Betätigung, verstärkend durch Atmung	NULL	NULL	NULL	Kopfschmerzen: eine Seite, pochend, sich nach vorne zu Beugen hat kein Effekt, milde Schmerzen; Gefühl eines abnormalen Herzschlags; Unruhe; Emotionaler Stress; Schneller Puls.	Raucher; Hoher Blutdruck; Diabetes; Übelkeit; Vermehrtes Schwitzen; Atembeschwerden; Vor kurzem Exposition gegenüber Bewegung; Akutes Lärmtrauma; Kopf oder Halsverletzung; Einatmen von Kohlenmonoxid; Schwierigkeiten beim Hören; Schwierigkeiten beim Laufen; kürzliche Reise in eine Hochgebirgsregion; Tremor; Kürzlicher Alkoholkonsum; Angst vor wiederauftretenden Panikattacken; Schnelles Atmen; Enge…
116	1114		Ortho	59	w	4	5	Schwellung des Fußes: einen Monat bis ein Jahr, einseitig	NULL	NULL	NULL	NULL	Raucher; Fußknöchelschwellung: einseitig; Schwellung an der Außenseite des Fußknöchels; Trockene Haut am Bein; Schwellung an der Außenseite des Fußes; Trockene Haut am Bein.	Schwanger; Hoher Blutdruck; Diabetes; Druckschmerzhafter Knöchel; Knöchelschmerzen; Arm oder Beinverletzung; Unterschenkelschmerzen; Berührungsempfindliches Bein; Dicke sichtbare Venen am Bein; Gefühl schwerer Beine; Hautausschlag am Bein; Fersendruckschmerz; Druckschmerzhaftigkeit der Beinmuskeln; Muskelkrämpfe im Bein; Schmerzen im Großzehengrundgelenk; Kürzlich vorangegangene Infektionskrankhe…
117	1115		Neuro	41	w	4	4	Schwierigkeiten bei Bewegung der unteren Gesichtsmuskeln: einen tag bis eine Woche; eine Seite	NULL	NULL	NULL	NULL	Hoher Blutdruck; Schwierigkeiten bei der Bewegung der Oberen Gesichtsmuskulatur: eine Seite; Ohrenschmerzen: ein Ohr, mäßiger Schmerz; Verändertes Empfinden im Mund oder auf der Zunge; Verminderter Geschmackssinn; Trockener Mund; Schwierigkeiten beim Kauen.	Raucher; Schwanger, Diabetes; Beeinträchtigte Koordination; Muskelschwäche auf einer Körperseite; Schwierigkeiten vertraute Menschen oder Objekte zu erkennen; Unfähig die Augen komplett zu schließen; Armmuskelschwäche; Gefühlsverlust im Gesicht; Hautausschlag am Ohr; Blase am Ohr; Gerötetes Ohr; Berührungsempfindliches Gesicht; Kribbeln im Gesicht; Auswärts gedrehtes Augenlied; Kopf und Halsverle…
118	1116		Neuro	32	w	4	1	Kopfschmerzen: einen Tag bis eine Woche, beide Seiten; pochend, starke Schmerzen	Schwindel: einen Tag bis eine Woche, verstärkt durch abruptes Aufstehen, wie ein Gef:hl von Benommenheit	Übelkeit: einen Tag bis eine Woche	Tremor: einen Tag bis ein Woche	Rückenschmerzen: einen Tag bis eine Woche, starke Schmerzen	Verringerte Beweglichkeit des Nackens; Verringertes Sehvermögen: beide Augen, nicht plötzlich aufgetreten; Müdigkeit; Vermehrtes Schwitzen; Allgemeine Muskelschmerzen; Appetitverlust.	Raucher; Schwanger; Hoher Blutdruck; Diabetes; Verwirrung; Atembeschwerden; Länger andauernder Bewusstseinsverlust; Muskelschwäche auf einer Körperseite; Erbrechen; Einatmen von Kohlenmonoxid vor kurzer Zeit; Kopf und Halsverletzung; Fieber; Lichtempfindliche Augen; Doppelsehen; Schüttelfrost; Unruhe; Schmerzen hinter dem Auge; Schmerzen im Hals und Nackenbereich; Gleichgewichtsprobleme
119	1117		Innere	34	m	4	3	Bauchschmerzen: einen Tag bis eine Woche, in der Magengegend; mäßiger Schmerz, keine Krämpfe, kein Effekt bei Nahrungsaufnahme und nach dem Stuhlgang	NULL	NULL	NULL	NULL	Erbrechen: ist in der Lage Flüssigkeit bei sich zu behalten; nicht schwallartig; Häufiger und schwerer Alkoholkonsum; Druckschmerzhafter Bauch: oben rechts	Raucher; hoher Blutdruck; Diabetes; Blut erbrechen; Ungewöhnliche Verfärbung des Stuhls; Appetitverlust; Sodbrennen; Fieber; Geschwollener Bauch; Blasses Gesicht; Schneller Puls; Müdigkeit; Rückenschmerzen; Gelbe Augen; Verringerte körperliche Leistungsfähigkeit; Schüttelfrost; Vermehrtes Schwitzen; Verstopfung; Allgemeine Gelb oder Dunkelfärbung der Haut; Gefühl eines aufgeblähten Bauches.
120	1118		Ortho	67	m	4	1	Geschwollenes Knie: einen Tag bis eine Woche	Hautwunde am Knie: einen Tag bis eine Woche, schmerzhaft, nicht juckend; verkrustete Oberfläche; kein schmerzhafter Schorf	NULL	NULL	NULL	Knieschmerzen: verschlechternd bei Aktivität; eine Seite; starke Schmerzen; Druckschmerzhaftes Knie: eine Seite; Schmerzen im Bereich der Kniescheibe; Arm oder Beinverletzung; Schwierigkeiten beim Laufen; Instabiles Knie; Humpeln; Unfähigkeit das Körpergewicht zu tragen; Oberschenkelschmerzen: verschlechternd bei Bewegung, eine Seite, starke Schmerzen; Schmerzen an der Vorder- oder Außenseite des…	Raucher; Hoher Blutdruck; Diabetes; Bluterguss am Knie; eingeschränkte Beweglichkeit des Knies; Vorangegangene körperliche Anstrengung; Knieschmerzen Innenseite; Knöcherner Bereich unter der Kniescheibe schmerzhaft bei Berührung; Druckschmerzhafte Außenseite des Knies; Ungewöhnliche Position der Kniescheibe; Druckschmerzhafte Innenseite des Knies; Knieschmerzen, Außenseite; Knoten ujter der Haut …
121	1119		Neuro	62	w	4	4	Schwindel: einen Tag bis eine Woche, verstärkend durch abruptes Aufstehen, wie ein Schwanken.	NULL	NULL	NULL	NULL	Hoher Blutdruck; Gefühl eines abnormalen Herzschlags; Kurzzeitiger Bewusstseinsverlust: einmal; Atembeschwerden: bei leichten Aktivitäten, nicht nachts; Tremor; Plötzliche starke Angst; Emotionaler Stress; Unruhe; Engegefühl in der Brust: verstärkend durch körperliche Aktivität.	Raucher; Schwanger; Diabetes; Schneller Puls; zuckende Bewegungen in einem Körperteil; kürzlicher Alkohol Konsum; Muskelkrämpfe; Schnelles Atmen; Brustkorbschmerzen; Vermehrtes Schwitzen.
122	1120		Ortho	65	m	4	5	Rückenschmerzen	NULL	NULL	NULL	NULL	Schulterschmerzen: eine Woche bis einen Monat, verbessernd bei Aktivität, beide Seiten, starke Schmerzen; Nackenschmerzen; Verringerte Beweglichkeit des Nackens; Morgensteifigkeit; Druckschmerzhafte Schulter: beide Seiten; Verspannte Muskeln im Schulterbereich; Appetitverlust.	Raucher; Hoher Blutdruck; Diabetes; Gefühlsverlust im Arm; Berührungsempfindlicher Arm; Druckschmerzhafte Hüfte; Schmerzen im Arm; Hüftschmerzen; Gelenkschmerzen in den Fingern.
123	1121		Neuro	35	w	4	1	Schwindel: eine tag bis eine Woche, verstärkend durch abruptes Aufstehen; wie ein Gefühl, dass sich alles dreht.	Kopfschmerzen: einen Tag bis eine Woche, eine Seite, nicht pochend, kein Effekt durch sich nach vorne Beugen, starke Schmerzen.	Nackenschmerzen: einen Tag bis eine Woche.	NULL	NULL	Gleichgewichtsprobleme; Übelkeit: mäßig; Geräusch im Ohr: eine Ohr; Armmuskelschwäche: beide Seiten; Muskelschwäche im Bein, eine Seite; Muskelschwäche auf einer Körperseite; Kribbeln an einer Stelle des Körpers: beide Seiten; Gefühlsverlust im Bein: beide Seiten gleich.	Raucher; Schwanger; Hoher Blutdruck; Diabetes; Verringerte Beweglichkeit des Nackens; Erinnerungsverlust; Änderung im Verhalten; Kopf oder Halsverletzung; Vor kurzem Exposition gegenüber Bewegung; kürzliche Reise in eine Hochgebirgsregion; Kürzlicher Alkohol Konsum; Beeinträchtigte Koordination; Schwierigkeiten beim Hören; Einatmen von Kohlenmonoxid; Schneller Puls; Völlegefühl im Ohr; Schluckbes…
124	1122		Ortho	59	m	4	2	Geschwollener Finger: eine Woche bis einen Monat, eine Seite	NULL	NULL	NULL	NULL	Raucher; Fingerschmerzen: verschlechternd bei Bewegung; eine Seite betroffen; starke Schmerzen; Arm oder Beinverletzung; Gelenkschmerzen in den Fingern: kein Effekt bei Aktivität, eine Seite, starke Schmerzen; Hautrötung der Fingergelenke: nicht schmerzhaft, juckend; Fieber; Kratzspuren an der Hand.	Hoher Blutdruck; Diabetes; Verringerte Beweglichkeit der Finger; Bluterguss am Finger; Schmerzender Daumen; Druckschmerzhafte Fingergelenke
125	1123		Ortho	27	m	4	5	Fingerschmerzen: eine Woche bis einen Monat, verschlechternd bei Bewegung, eine Seite, mäßiger Schmerz.	Schmerzen im unteren Rücken: einen Tag bis eine Woche, verschlechternd bei körperlicher Anstrengung, mäßiger Schmerz, nicht ins Bein ausstrahlend.	NULL	NULL	NULL	Raucher; Kribbeln im Daumen, Zeige- und Mittelfinger: eine Seite.	Hoher Blutdruck; Diabetes; Verringerte Beweglichkeit der Finger; Geschwollene Hand; Gefühlsverlust in der Hand; Arm- oder Beinverletzung; Kürzlich vorangegangene Infektionskrankheit; Schmerzhafte Fingernagelpfalz; Intensive körperliche Aktivität; Berührungsempfindlicher Arm; Rötung an der Haut am Arm; Geschwollenes Fingergelenk; Gelenkschmerzen in den Fingern; Schwierigkeiten bei kleinen, feinen …
126	1124		HNO	27	m	4	8	Kopfschmerzen: kürzer als einen Tag, eine Seite, mäßiger Schmerz, kein Effekt beim nach vorne beugen, pochend	NULL	NULL	NULL	NULL	Raucher; Geschwollener Bereich der Kopfhaut; Kopf- oder Halsverletzung	Hoher Blutdruck; Diabetes; Unterschiedlich große Pupillen; Lichtempfindliche Augen; Bluterguss auf der Kopfhaut; Wunde auf der Kopfhaut; Verwirrung; Verringerte Beweglichkeit des Nackens; Druckschmerzhafte Kopfhaut; Laufende Nase.
127	1125		Ortho	61	m	4	7	Schmerzen im unteren Rücken: einen Tag bis eine Woche, verschlechternd bei körperlicher Betätigung, mäßiger Schmerz, nicht ins Bein ausstrahlend	NULL	NULL	NULL	NULL	Raucher; Verringerte Beweglichkeit im unteren Rücken; Druckschmerzhaftigkeit der unteren Rückenmuskeln; Schwierigkeiten beim Laufen; Arm- oder Beinverletzung; Unfähigkeit das Körpergewicht zu tragen.	Schwanger; Diabetes; Muskelkrämpfe im Rücken; Druckschmerzhafte Hüfte; Schmerzen im Bereich des Steißbeins; Leistenschmerzen; Gefühlsverlust im Bein; Verlust an Körpergröße; Schwellung im Hüftbereich; Beinschmerzen; Schwellung des Oberschenkels; Knieschmerzen; Engegefühl in der Brust; Kribbeln an einer Stelle des Körpers
128	1126		Innere	66	m	5	1	Bauchschmerzen: eine Woche bis einen Monat, im Bereich des Bauchnabels, starke Schmerzen, nach Stuhlgang kein Effekt	NULL	NULL	NULL	NULL	Raucher; Schmerzen im unteren Rücken: kein Effekt bei körperlicher Anstrengung, starke Schmerzen, nicht ins Bein ausstrahlend; Druckschmerzhafter Bauch: im Bereich des Bauchnabels; Appetitverlust; Schmerzen im oberen Rücken: kein Effekt durch körperliche Betätigung, starke Schmerzen.	Hoher Blutdruck; Diabetes; Flankenschmerzen; Übelkeit; Erbrechen; häufiger und schwerer Alkoholkonsum; Sodbrennen; Gewichtsverlust; Ungewöhnliche Verfärbung des Stuhls; Geschwollener Bauch; Verstopfung; Schneller Puls; Fieber; Dunkel gefärbter Urin; Cholezystektomie; Durchfall; Verdauungsbeschwerden; Blasses Gesicht; Blähungen; Unangenehmer Geschmack im Mund
129	1127		Innere	61	m	3	1	Schwindel: einen tag bis ein Woche, verstärkend durch abruptes Aufstehen, wie ein Gefühl dass sich alles dreht	Kopfschmerzen: einen Tag bis eine Woche, eine Seite, nicht pochend, verstärkend durch nach vorne beugen, starke Schmerzen.	Muskelkrämpfe in den Armen und Händen: einen Tag bis eine Woche	NULL	NULL	Schwierigkeiten bei der Bewegung der unteren Gesichtsmuskulatur: eine Seite; Beeinträchtigte Koordination; Verringerte Grobmotorik; Gleichgewichtsprobleme; Erinnerungsverlust; Schwierigkeiten beim Laufen; Appetitverlust.	Raucher; Diabetes; Armmuskelschwäche; Schwierigkeiten . vertraute Personen oder Objekte zu erkennen; Doppelsehen; Kribbeln an einer Stelle des Körpers; Schluckbeschwerden; Kürzlicher Alkoholkonsum; Verringertes Sehvermögen; Übelkeit; Druckschmerzhafte Kopfhaut; Muskelschwäche im Bein; Erbrechen; Schmerzen hinter dem Auge.
DROP OUT	1128	1	NULL	NULL	NULL	NULL	NULL	NULL	NULL	NULL	NULL	NULL	NULL	NULL
130	1129		Derma	46	w	4	4	Hautwunde in der Region des Afters: einen tag bis eine Woche, schmerzhaft, nicht juckend, keine verkrustete . Oberfläche, kein schwarzer Schorf.	Müdigkeit: einen Tag bis eine Woche;	NULL	NULL	NULL	Raucher; Schmerzen im Bereich um den After, mäßige Intensität; Schmerzhafter Stuhlgang.	Schwanger; Hoher Blutdruck; Diabetes; Hautwunde im Bereich der Schamlippen; Kratzspuren auf der Brust; Hautwunde auf der Brust; Gerötete Haut auf der Brust; Schmerzen im Bereich der Schamlippen: Wochenbett; Sexuell Aktiv; Kürzlich stattgehabte Genitalverletzung; ungeschützter Geschlechtsverkehr; Schmerzhafter Mund; Jucken im Analbereich; Eitergefüllte Bläschen Hautfalten; Blase auf dem Torso; Wun…
131	1130		Derma	59	w	4	4	Juckende Haut im Gesicht: eine Woche bis einen Monat	Flecken im Gesicht: eine Woche bis einen Monat, rot violett oder blau, schmerzhaft, juckend, nicht wegdrückbar (heller, wenn Druck ausgeübt wird; schwarze Punkte an der Oberfläche, keine schuppige Oberfläche, kein erhabener roter Rand mit einem blassen Z.	NULL	NULL	NULL	Hautausschlag im Gesicht: schmerzhaft, juckend, nicht Wegdrückbar (wird durch Druck weiß), erhaben; Kleine Hauterhebungen im Gesicht; Augenliedschmerzen; Kribbeln im Gesicht: beide Seiten; Berührungsempfindliches Gesicht: beide Seiten; Schmerzen um das Auge; Anschwellen des Gesichts; Hautausschlag auf der Stirn; Augenschmerzen: mäßiger Schmerz, beide Augen	Raucher; Schwanger; Hoher Blutdruck; Diabetes; Eitergefülltes Bläschen im Gesicht; Blase im Gesicht; Gesichtshaarentfernung; Gefühlsverlust im Gesicht; Verringertes Sehvermögen.
133	1131		Ortho	48	w	4	4	Zehenschmerzen: kürzer als einen tag, verschlechternd bei Bewegung, eine Seite, mäßiger Schmerz	NULL	NULL	NULL	NULL	Druckschmerzhafte Zehengelenke: eine Seite; verringerte Beweglichkeit der Zehen; Humpeln.	Raucher; Schwanger; Hoher Blutdruck; Diabetes; Schmerzen im Großzehengrundgelenk; Arm- oder Beinverletzung; Schiefstand der Großzehe; Gerötete Haut auf dem Zehengelenk; Druckschmerzhaftes Großzehengrundgelenk; Morgensteifigkeit; Schmerzhafte Fußnagelpfalz; Intensive körperliche Aktivität; Gelenkschmerzen in den Fingern; Schmerzen im unteren Rücken; Eingewachsener Zehennagel; ; schmerzen in mehr a…
134	1132		Neuro	49	m	4	2	Schwindel: kürzer als einen Tag, kein Effekt bei abruptem Aufstehen, wie ein Gefühl von Benommenheit	NULL	NULL	NULL	NULL	Gleichgewichtsprobleme; Verringertes Sehvermögen: beide Augen, nicht plötzlich aufgetreten	Raucher; hoher Blutdruck; Diabetes; Atembeschwerden; Gefühl eines abnormalen Herzschlags; Plötzliche starke Angst; Sturz; länger andauernder Bewusstseinsverlust; vor kurzem Exposition gegenüber Bewegung; Kopfschmerzen; Kurzzeitiger Bewusstseinsverlust; Tremor; Durchfall; Brustkorbschmerzen; Schnelles Atmen; verringerte körperliche Leitungsfähigkeit; Schneller Puls; Übelkeit; Schwierigkeiten beim …
135	1133		Neuro	69	w	4	1	Schwindel: kürzer als einen Tag, verstärkt durch abruptes Aufstehen, wie ein Schwanken	Erbrechen: kürzer als einen Tag, schwallartig	NULL	NULL	NULL	Hoher Blutdruck; Diabetes; vermehrtes Schwitzen.	Raucher; Schwanger; Unruhe; Kurzzeitiger Bewusstseinsverlust; Schneller Puls; Verringerte Grobmotorik; Engegefühl in der Brust; Acetaminopheneinahmne; Durchfall; Gleichgewichtsprobleme; Atembeschwerden; Vor Kurzem Exposition gegenüber Bewegung; Brustkorbschmerzen; Kürzlicher Alkoholkonsum; Kopf oder Halsverletzung; Kribbeln im Unterschenkel; Verstärkter Durst; Kopfschmerzen; Tremor; Bauchschmerze…
136	1134		Innere	32	m	3	3	Atembeschwerden: einen Tag bis eine Woche, Schwer bei leichten Aktivitäten, nicht nachts	NULL	NULL	NULL	NULL	Brustkorbschmerzen: auf einer Seite des Brustkorbs, mäßige Intensität, kein Ausstrahlen, durch Atmung verstärkt, druckschmerzhaft; schnelles Atmen; Schneller Puls.	Raucher; Hoher Blutdruck; Diabetes; Brustkorbschwellung; Schmerzen im oberen Rücken; Plötzliche starke Angst; Hautrötung am Bein; Husten; Unruhe; Engegefühl in der Brust; Gefühl eines abnormalenHerzschlags; Schwellung am Rücken; Schmerzen im unteren Rücken; Verringertes Sehvermögen; Gefühlsverlust am Oberkörper
137	1135		Ortho	50	w	4	4	Handschmerzen: kürzer als einenTag, verschlechternd bei Bewegung, eine Seite, starke Schmerzen	Kribbeln im Daumen, Zeige und Mittelfinger: kürzer als einen Tag, eine Seite	NULL	NULL	NULL	Raucher; Fingerschmerzen; Gelenkschmerzen in den Fingern: verschlechternd durch Bewegung, starke Schmerzen, eine Seite; Überwärmte Haut über einem Fingergelenk; Hautrötung der Fingergelenke: schmerzhaft und juckend; Druckschmerzhafte Fingergelenke: eine Seite; Verringerte Beweglichkeit der Finger; Gerötete Haut an der Hand: schmerzhaft und juckend.	Schwanger; Hoher Blutdruck; Diabetes; Bluterguss am Finger; Geschwollenes Fingergelenk; Geschwollener Finger; Arm- oder Beinverletzung; Knoten unter der Haut an einem Gelenk; Fieber
138	1136		MKG	41	w	4	4	Zahnschmerzen: kürzer als einen Tag, mäßige Intensität.	NULL	NULL	NULL	NULL	Raucher; Hoher Blutdruck; Angebrochener Zahn; Zahnverletzung; Flecken oder Verfärbungen an den Zähnen; Schmerzhaftes Zahnfleisch: nicht in der Lage zu Essen oder zu trinken; Schwellung des Zahnfleischs.	Schwanger; Diabetes; Schwierigkeiten beim Kauen; Blutung im Mund; Lockere Zähne; Sabbern; Schmerzen im Gesicht; Wunden im Mund.
139	1137		Ortho	23	m	3	1	Knieschmerzen: kürzer als einen Tag, verschlechternd bei Aktivität, eine Seite, starke Intensität	NULL	NULL	NULL	NULL	Geschwollenes Knie; Druckschmerzhaftes Knie: eine Seite; Instabiles Knie; Vorangegangene körperliche Anstrengung; Druckschmerzhafte Außenseite des Knies; Scherzen im Bereich der Kniescheibe; Ungewöhnliche Position der Kniescheibe; Unfähigkeit das Körpergewicht zu tragen; eingeschränkte Beweglichkeit des Knies.	Raucher; Hoher Blutdruck; Diabetes; Bluterguss am Knie; Knieschmerzen Innenseite; Arm- oder Beinverletzungen; Schmerzen an der Vorder- oder Außenseite des Oberschenkels; Muskelschwäche im Bein; Knoten unter der Haut am Oberschenkel; Hautwunde am Knie; Muskelkrämpfe im Bein; Druckschmerzhafte Innenseite des Knies; Schmerzen auf der Rückseite des Knies; Schmerzen auf der Rückseite des Oberschenkels…
140	1138		Ortho	40	m	4	1	Knieschmerzen: einen Tag bis eine Woche, verschlechternd bei Aktivität, eine Seite, starke Intensität	NULL	NULL	NULL	NULL	Raucher; Druckschmerzhaftes Knie: eine Seite; Bluterguss am Knie; Geschwollenes Knie; Arm oder Beinverletzung; Unfähigkeit das Körpergewicht zu tragen; Schwellung des Oberschenkels: eine Seite; Druckschmerzhafter Oberschenkel; Eingeschränkte Beweglichkeit des Knies.	Hoher Blutdruck; Diabetes; Schmerzen im Bereich der Kniescheibe; Knöcherner Bereich unterhalb des Knies schmerzhaft bei Berührung; Oberschenkelschmerzen; Flecken am Bein, Knieschmerzen, Innenseite
141	1139		Ortho	57	w	4	2	Schulterschmerzen: einen Tag bis eine Woche, verschlechternd bei Aktivität, eine Seite, starke Intensität	NULL	NULL	NULL	NULL	Hoher Blutdruck; Schulterschmerzen: einen Tag bis eine Woche, verschlechternd durch Aktivität, eine Seite, starke Schmerzen; verringerte Beweglichkeit der Schulter; Druckschmerzhafte Schulter: eine Seite; Druckschmerzhaftigkeit der Schultermuskeln; Oberarmschmerzen: verschlechternd durch Bewegung, eine Seite, starke Schmerzen; verspannte Muskeln im Schulterbereich; verspannte Muskeln im Schulterb…	Raucher, Schwanger, Diabetes, Ungleiche Schultern, Geschwollener Oberarm, Arm- oder Beinverletzungen, Brustverletzungen, Vorangegangene körperliche Anstrengungen, Bluterguss auf dem Brustkorb, Gefühlsverlust im Arm, Hautwunde an der Schulter, Bluterguss an der Schulter Gerötete Haut am Oberarm, Schmerzen in der Achselhöhle, Bluterguss am Oberarm, Armmuskelschwäche, Flecken auf dem Brustkorb, Atem…
142	1140		HNO	75	m	4	4	Schwierigkeiten beim Hören: einen Tag bis eine Woche, ein Ohr	NULL	NULL	NULL	NULL	Hoher Blutdruck; Geräusch im Ohr: eine Seite; Völlegefühl im Ohr: eine Seite; Juckendes Ohr; Fehlender Druckausgleich der Ohren.	Raucher, Diabetes, Plötzlich nachlassende Ohrenschmerzen, Ohrenschmerzen, Schwindel, Akutes Lärmtrauma, Gleichgewichtsprobleme, Übelkeit, Ausfluss aus dem Ohr, Tragus schmerzt bei Berührung, Schwierigkeiten beim Laufen, Geschwollenes Ohr, Pfeifendes Geräusch aus dem Ohr, Laufende Nase, Kopfschmerzen, Verlangsamte oder verringerte Körperbewegung, Trockener Hals, Husten, Sturz
143	1141		Urologie	26	m	3	4	Schmerzhaftes Wasserlassen: einen Tag bis eine Woche	Ausfluss aus dem Penis: kürzer als einen Tag, gelbes Aussehen, dickflüssig und klumpig	NULL	NULL	NULL	Häufiges Bedürfnis zu urinieren; Schwierigkeiten mit dem Urinieren zu beginnen; Sexuell aktiv; Ungeschützter Geschlechtsverkehr; Häufiges Wasserlassen in der Nacht; Penisschmerzen: mäßiger Schmerz; Weniger Urin als üblich wird ausgeschieden; Schwierigkeiten ein oder durchzuschlafen: keine körperliche Ursache; Schmerzen an der Eichel.	Raucher, Hoher Blutdruck, Diabetes, Intensiver Drang zu urinieren, Druckschmerzhafter Hodensack, Bauchschmerzen, Verlängerte Blasenentleerung, Knoten unter der Haut in der Leistengegend, Gefühl, die Blase unvollständig geleert zu haben, Schwacher Urinstrahl, Erbrechen
144	1142		Ortho	19	m	4	1	Knöchelschmerzen: kürzer als einen Tag, verschlechternd durch Aktivität, eine Seite, starke Intensität	NULL	NULL	NULL	NULL	Raucher; Fußknöchelschwellung: ein Knöchel; Verringerte Beweglichkeit des Sprunggelenks; druckschmerzhafter Knöchel: Ein Knöchel; Schwellung an der Außenseite des Fußknöchels; Arm- oder Beinverletzung; Vorangegangene körperliche Anstrengung; Unfähig das eigene Körpergewicht zu tragen; Druckschmerz am aüßeren Fußknöchel; Instabiler Fußknöchel; Fußschmerzen: verschlechternd durch Bewegung, eine Sei…	Hoher Blutdruck; Diabetes, Fersenschmerzen, Unterschenkelschmerzen
145	1143		Ortho	31	m	3	7	Beinschmerzen: kürzer als einen Tag, kein Effekt bei Bewegung, eine Seite, starke Intensität	Gefühlsverlust im Zeh: kürzer als einen Tag, eine Seite	NULL	NULL	NULL	Raucher; Fußschmerzen; Arm- oder Beinverletzung; Verringerte Beweglichkeit des Sprunggelenks; Humpeln	Hoher Blutdruck; Diabetes; Schmerzen im unteren Rücken; Unterschenkelschmerzen; Verringerte Beweglichkeit im unteren Rücken; Unfähigkeit, das Körpergewicht zu tragen; Druckschmerzhafter Knöchel; Vorangegangene körperliche Anstrengung; Knöchelschmerzen; Deformierter Knöchel; Instabiler Knöchel; Überwärmte Haut am Knöchel; Fersenschmerzen
146	1144		Ortho	39	m	4	3	Fingerschmerzen: kürzer als einen Tag, verschlechternd bei Bewegung, eine Seite, milde Intensität	NULL	NULL	NULL	NULL	Verringerte Beweglichkeit der Finge; Geschwollne Han: eine Seite; Geschwollenes Fingergelenk; Druckschmerzhaftes Fingergelenk: eine Seite; Gelenkschmerzen in den Fingern: verschlechternd durch Aktivität, eine Seite, milde Schmerzen; Kalter Finger, Schwierigkeiten bei kleinen, feinen Muskelbewegungen.	Raucher; Hoher Blutdruck; Diabetes; Bluterguss am Finger; Arm- oder Beinverletzung; Kratzspuren an der Hand; Morgensteifigkeit; Hautwunde an der Hand; Knoten unter der Haut an einem Gelenk; Schmerzender Daumen; Schwäche in der Hand; Berührungsempfindliche Hand; Gefühlsverlust in der Hand; Kribbeln in der Hand; Gerötete Haut an den Fingern; Hautrötung der Fingergelenke, Blaue Finger
147	1145		Ortho	28	m	4	2	Knieschmerzen: einen Tag bis eine Woche, verschlechternd bei Aktivität, eine Seite, starke Intensität	NULL	NULL	NULL	NULL	Geschwollenes Knie; Druckschmerzhaftes Knie: eine Seite; Instabiles Knie; Druckschmerzhafte Außenseite des Knies; Humpeln; Eingeschränkte Beweglichkeit des Knies; unfähig das eigene Körpergewicht zu tragen.	Raucher; Hoher Blutdruck; Diabetes; Bluterguss am Knie; Knieschmerzen, Innenseite; Arm- oder Beinverletzungen; Vorangegangene körperliche Anstrengung; Ungewöhnliche Position der Kniescheibe; Schmerzen im Bereich der Kniescheibe; Gerötetes Knie; Schmerzen in der Kniekehle; Druckschmerzhafte Innenseite des Knies; Unterschenkelschmerzen; Schmerzen in den Knochen unterhalb des Knies; Knöcherner Berei…
148	1146		HNO	59	w	4	4	Verstopfte Nase: einen Tag bis eine Woche	Schuppende Haut im Bereich der Lippen	Juckende Haut im Gesicht: eine Tag bis eine Woche	Schüttelfrost: einen Tag bis eine Woche	NULL	Hoher Blutdruck; Laufende Nase: Aussehen ist gelb, grün oder braun/schwarz; Juckreiz der Nase; Häufiges Niesen; Schmerzen in der Nasennebenhöhle; Husten: kein Husten mit Schleim, kein blutiger Auswurf beim Husten; Verminderter Geschmackssinn; Schmerzen im Gesicht; Verringerter Geruchssinn.	Raucher; Schwanger; Diabetes; Schmerzen hinter dem Auge; Schmerzen um das Auge; Veränderung der Stimme; Geschwollene Drüsen am Hals; Schmerzen im Oberkiefer; Zahnschmerzen; Appetitverlust; Unangenehmer Geschmack im Mund; Völlegefühl im Ohr
149	1147		Ortho	26	w	4	4	Schmerzen im unterer Rücken: länger als ein Jahr, verbessernd bei körperlicher Betätigung, starke Intensität, strahlt ins Bein aus	NULL	NULL	NULL	NULL	Raucher; Verringerte Beweglichkeit im unteren Rücken; Kribbeln im Bein und Fuß: beide Seiten; Verspannte Rückenmuskulatur.	Schwanger, Hoher Blutdruck, Diabetes, Gefühlsverlust im Bein, Beinschmerzen, Kribbeln im Unterschenkel, Druckschmerzhaftigkeit der Rückenmuskeln, Kribbeln im Oberschenkel, Muskelkrämpfe im Rücken
150	1148		Ortho	58	w	4	1	Rückenschmerzen: einen Tag bis eine Woche, verschlechternd bei körperlicher Betätigung, mäßige Intensität	NULL	NULL	NULL	NULL	Schmerzen im unteren Rücken: strahlt nicht ins Bein aus; Verringerte Beweglichkeit im unteren Rücken; Muskelverspannung im untere Rücken; Druckschmerzhaftigkeit der unteren Rückenmuskeln; Verlust an Körpergröße; Schmerzen im oberen Rücken; Schwierigkeiten beim Laufen; Leistenschmerzen: mild und verbessernd durch Aktivität; Verringerte körperliche Leistungsfähigkeit.	Raucher, Schwanger, Hoher Blutdruck, Diabetes, Muskelkrämpfe im Rücken, Schmerzen im Bereich des Steißbeins, Gefühlsverlust im Bein, Kribbeln im Bein und Fuß, Druckschmerzhafte Hüfte, Muskelschwäche im Bein, Muskelschwäche in allen vier Gliedmaßen, Beinschmerzen, Berührungsempfindliches Bein, Verlust des Gefühls um den After
Nachträglich angelegt	1149		Ortho	35	m	4	4	Schuterschmerzen: kürzer als einen Tag, bei Bewegung verschlechternd, einseitig, mäßig stark	NULL	NULL	NULL	NULL	Raucher; Druckschmerzhaftigkeit in den Schultermuskeln; Geschwollene Schulter; Bluterguss in der Schulter; Gerötete Haut an der Schulter: schmerzhaft und juckend; Arm- oder Beinverletzung; Vorangegangene körperliche Anstrengung	Hoher Blutdruck, Diabetes, Verringerte Beweglichkeit der Schulter
151	1150		Ortho	35	m	4	2	Fußschmerzen: kürzer als einen Tag, verbessernd bei Bewegung, eine Seite, strake Intensität	NULL	NULL	NULL	NULL	Unfähigkeit das eigene Körpergewicht zu tragen; Knöchelschmerzen: mäßiger Schmerz, eine Seite, kein Effekt durch Aktivität; Arm- oder Beinverletzung; Vorangegangene körperliche Anstrengung; Schmerzen auif dem Fußrücken; Verringerte Beweglichkeit des Sprunggelenks.	Raucher; Hoher Blutdruck; Diabetes; Gefühlsverlust im Bein; Deformierter Knöchel; Instabiler Fußknöcheln, Fersendruckschmerz; Druckschmerzhafter Knöchel; Geschwollenes Zehengelenk; Schwellung am Fußrücken; Fersenschmerzen; Verfärbung des Zehennagels; Fußknöchelschwellung; Bluterguss am Knöchel; Bluterguss am Fuß; Gerötete Haut am Fuß; Überwärmte Haut am Fuß; Muskelschwäche im Bein, Zehenschmerzen
152	1151		Ortho	47	m	3	1	Knöchelschmerzen: einen Tag bis eine Woche, verschlechternd bei Aktivität, eine Seite, starke Intensität	NULL	NULL	NULL	NULL	Raucher; Druckschmerzhafter Knöchel: eine Seite; Fußknöchelschwellung: ein Knöchel; Druckschmerz am äußeren Fußknöchel; Schwellung an der Außenseite des Fußknöchels; Arm- oder Beinverletzung; Vorangegangene körperliche Anstrengung; Unfähigkeit das Körpergewicht zu tragen; Instabiler Fußknöchel; Fußschmerzen: verschlechternd bei Bewegung, eine Seite, starke Schmerzen; Schwellung an der Innenseite …	Hoher Blutdruck; Diabetes; Verringerte Beweglichkeit des Sprunggelenks; Deformierter Knöchel; Fersenschmerzen; Fersenschwellung; Bluterguss an der Ferse
153	1152		Ortho	19	m	4	2	Knieschmerzen: einen Tag bis eine Woche, verschlechternd bei Aktivität, eine Seite, mäßige Intensität	NULL	NULL	NULL	NULL	Schmerzen im Bereich der Kniescheibe; Druckschmerzhaftes Knie: eine Seite; Geschwollenes Knie; Humpeln; Intensive körperliche Aktivität; Ungewöhnliche Position der Kniescheibe; Instabiles Knie; Eingeschränkte Beweglichkeit des Knies; Druckschmerzhafte Außenseite des Knies, Druckschmerzhafte Innenseite des Knies.	Raucher; Hoher Blutdruck; Diabetes; Bluterguss am Knie; Arm- oder Beinverletzung; Vorangegangene körperliche Anstrengung; Muskelschwäche im Bein; Knöcherner Bereich unterhalb des Knies schmerzhaft bei Berührung
154	1153		Ortho	30	m	4	2	Fingerschmerzen: einen Tag bis eine Woche, verschlechternd bei Bewegung, eine Seite, mäßige Intensität	Verringerte Beweglichkeit der Finger: einen Tag bis eine Woche	NULL	NULL	NULL	Raucher; Geschwollenes Fingergelenk; Druckschmerzhafte Fingergelenke: eine Seite; Geschwollene Hand: eine Seite; Gelenkschmerzen in den Fingern: kein Effekt durch Aktivität, eine Seite, mäßiger Schmerz; Arm- oder Beinverletzung; Berührungsempfindliche Hand: eine Seite; Gerötete Haut an den Fingern: schmerzhaft, nicht juckend; Überwärmte Haut am Finger.	Hoher Blutdruck; Diabetes; Bluterguss am Finger; Kratzspuren an der Hand; Hautwunde an der Hand; Schwäche in der Hand; Gefühlsverlust in der Hand; kalte Finger; Kribbeln in der Hand; Schmerzhafter Fingernagelfalz; Berührungsempfindlichkeit der ersten drei Finger; Verfärbung des Fingernagels; Schmerzender Daumen; Hautrötung der Fingergelenke; Blaue Finger
155	1154		Ortho	22	m	4	2	Schmerzen im Hals und Nackenbereich: kürzer als einen Tag	Schmerzen im unteren Rücken: kürzer als einen Tag, verschlechternd bei körperlicher Betätigung, starke Intensität, strahlt nicht ins Bein aus	Nackenschmerzen	Kopfschmerzen: kürzer als einen Tag, beide Seiten, pochend, starke Intensität	NULL	Verringerte Beweglichkeit des Nackens; Verspannte Muskeln im Nackenbereich; Druckschmerzhaftigkeit der Nackenmuskeln; Kribbeln im Arm: eine Seite; Schmerzen an der Vorderseite des Halses; Schwindel.	Raucher; Hoher Blutdruck; Diabetes; Schmerzen im oberen Rücken
156	1155		Ortho	24	m	4	7	Knieschmerzen: einen Tag bis eine Woche, kein Effekt bei Aktivität, eine Seite, mäßige Intensität	NULL	NULL	NULL	NULL	Schmerzen im Bereich der Kniescheibe; Druckschmerzhaftes Knie: eine Seite; Humpeln; Arm- oder Beinverletzung	Raucher; Hoher Blutdruck; Diabetes; Geschwollenes Knie; Intensive körperliche Aktivität
157	1156		Ortho	51	w	4	5	Verringerter Beweglichkeit der Finger: kürzer als einen Tag	NULL	NULL	NULL	NULL	Raucher; Arm- oder Beinverletzung; Schwierigkeiten bei kleinen feinen Muskelbewegungen; Schwäche in der Hand: eine Seite; Kribbeln im Arm: eine Seite.	Schwanger; Hoher Blutdruck; diabetes; Geschwollenes Fingergelenk; Geschwollne Finger; Gelenkschmerzen in den Fingern; Druckschmerzhafte Fingergelenke; Knoten unter der Haut an den Fingergelenken; Bluterguss am Finger; Schmerzen im Handgelenk; Fingerschmerzen; Rötung der haut am Arm; Tremor; Schmerzen im Ellenbogen; Druckschmerzhaftes Handgelenk; Morgensteifigkeit; Schlurfender Gang; Berührungsemp…
158	1157		Innere	42	w	4	1	Bauchschmerzen: einen Tag bis eine Woche, in der Magengegend, starke Schmerzen, kein Effekt beim Essen, kein Effekt nach Stuhlgang	Engegefühl in der Brust: einen Tag bis eine Woche, kein Effekt bei körperlicher Aktivität	NULL	NULL	NULL	Brustkorbschmerzen: hinter dem Brustkorb, starke Schmerzen, nicht ausstrahlend, nicht druckschmerzhaft, kein Effekt durch körperliche Aktivität, verstärkend bei Atmung; Angst; Unruhe.	Raucher; Schwanger; Hoher Blutdruck; Diabetes; Erbrechen; Übelkeit; Druckschmerzhafter Bauch; Verdauungsbeschwerden; Bauchverletzung; Appetitverletzung; Kalte Haut an den Armenoder Beinen; Sturz; Plötzliche starke Angst; Kurzzeitiger Bewusstseinsverlust; Trockener Mund; Schwindel; Verringerte körperliche Leistungsfähigkeit; Schulterschmerzen; Schnelles Atmen.
159	1158		Ortho	30	w	4	4	Schulterschmerzen: einen Tag bis eine Woche, kein Effekt bei Aktivität, eine Seite, starke Schmerzen	Atembeschwerden: einen Tag bis eine Woche, Schwer auch bei Ruhe, nachts	NULL	NULL	NULL	Schmerzen im oberen Rücken: kein Effekt bei körperlicher Betätigung, starke Schmerzen; Schwierigkeiten einzuschlafen oder durch zu schlafen: körperliche Ursache für Schlafschwierigkeiten.	Raucher, Schwanger; Hoher Blutdruck; Diabetes; Verringerte Beweglichkeit der Schulter; Bluterguss am Bauch; Ungleiche Schultern; Druckschmerzhafter Bauch; Nackenschmerzen; Bauchverletzung; Brustverletzung; Brustkorbschmerzen; Arm- oder Beinverletzung; Cholezystektomie; Vorangegangene körperliche Anstrengung; Engegefühl in der Brust; Kribbeln im Arm; Berührungsempfindlicher Arm; Gefühlsverlust im …
160	1159		Neuro	49	m	4	4	Hängendes Augenlied: eine Woche bis einen Monat, ein Auge	NULL	NULL	NULL	NULL	-	Raucher; Hoher Blutdruck; Diabetes; Gefühlsverlust im Gesicht; unterschiedlich große Pupillen; Augenschmerzen; Aufgedunsene Augen; Verringerte Grobmotorik; Schmerzen im Oberen Rücken; Augenverletzung; Hautausschlag im Gesicht; Schmerzen um das Auge; verstopfte Nase; überwärmte Haut im Gesicht; Brustkorbschmerzen; Kopfschmerzen; Muskelschwäche im Bein; Verringertes Sehvermögen; Hitzeunverträglichk…
161	1160		Neuro	74	m	4	3	Schwindel: 1-7 Tage, verstärkend bei abruptem Aufstehen, wie ein Schwanken	Verringertes Sehvermögen: 1-7 Tage, beide Augen, nicht plötzlich	Übelkeit: 1-7 Tage, mäßige Intensität	Überwärmte Kopfhaut: 1-7 Tage	Trockener Mund: 1-7 Tage	Hoher Blutdruck; Gleichgewichtsprobleme; Schneller Puls; Verringerte körperliche Leistungsfähigkeit; Blasses Gesicht.	Raucher; Diabetes; Verringerte Grobmotorik; dunkel gefärbter Urin; Kurzzeitiger Bewusstseinsverlust; Änderung im Verhalten; Kürzlicher Alkohol Konsum; Vor kurzem Exposition gegenüber Bewegung; Verstärkter Durst; Flankenschmerz; Tremor; Vermehrtes Schwitzen; Atembeschwerden; Gesteigerter Appetit; Bauchschmerzen; Muskelkrämpfe; Sturz; Kürzliche Reise in eine Hochgebirgsregion; Trockener Hals.
162	1161		Ortho	25	m	4	1	Knöchelschmerzen: einen Tag bis eine Woche, verschlechternd bei Aktivität, eine Seite, starke Schmerzen	NULL	NULL	NULL	NULL	Raucher; Verringerte Beweglichkeit des Sprunggelenks; Fußknöchelschwellung: ein Knöchel; Druckschmerzhafter Knöchel: eine Seite; Schwellung an der Außenseite des Fußknöchels; Arm- oder Beinverletzung; Unfähigkeit das Körpergewicht zu tragen; Druckschmerz am äußeren Fußknöchel; Bluterguss am Knöchel; Fußschmerzen: verschlechternd durch Bewegung, eine Seite, starke Schmerzen; Fersenanschwellung: ei…	Hoher Blutdruck; Diabetes; Deformierter Knöchel; Vorangegangene körperliche Anstrengung; Instabiler Fußknöchel; Schwellung an der Innenseite des Knöchels; Druckschmerzhaftigkeit an der Innenseite des Knöchels; Blasses Bein; Geschwollener Fußinnenrand; Unterschenkelschmerzen; Bluterguss an der Ferse.
163	1162		Ortho	77	w	4	2	Knieschmerzen, Außenseite: kürzer als einen Tag, verschlechternd bei Aktivität, eine Seite, mäßiger Schmerz	NULL	NULL	NULL	NULL	Druckschmerzhaftes Knie: eine Seite; Humpeln; Unfähig das eigene Körpergewicht zu tragen; Eingeschränkte Beweglichkeit des Knies; Schmerzen in der Kniekehle: Verschlechternd durch Aktivität, eine Seite, starke Schmerzen; Knöcherner Bereich unterhalb des Knies schmerzhaft bei Berührung.	Raucher; Schwanger; Hoher Blutdruck; Diabetes; Druckschmerzhafte Außenseite des Knies; Arm- oder Beinverletzung; Knieschmerzen (Innenseite); Instabiles Knie; Druckschmerzhafte Innenseite des Knies; Intensive körperliche Aktivität; Fieber; Schüttelfrost; Schneller Puls; Schmerzen im Bereich der Kniescheibe; Beinschmerzen; Schmerzen in den Knochen unterhalb des Knies.
164	1163		Neuro	57	m	4	4	Kopfschmerzen: eine Woche bis einen Monat, eine Seite, nicht pochend, kein Effekt beim nach vorne Beugen, starke Schmerzen	NULL	NULL	NULL	NULL	Schmerzen im Gesicht; Schmerzen um das Auge; Verspannte Kiefermuskeln; Schmerzen im Kiefergelenk; Schmerzen vor dem Ohr.	Raucher; Hoher Blutdruck; Diabetes; Berührungsempfindliches Gesicht; Lichtempfindliche Augen; Augenschmerzen; Künstliche Sonnen- oder Hitzebelastung; Hautausschlag im Gesicht; Emotionaler Stress; Bluterguss am Auge; Schmerzen hinter dem Auge; Erbrechen; Druckschmerzhafte Kopfhaut; Tränende Augen; Fieber; Druckschmerzhaftigkeit der Kiefermuskeln; verringertes Sehvermögen; Zahnschmerzen.
165	1164		Ortho	43	m	4	2	Fingerschmerzen: kürzer als einen Tag, verschlechternd bei Bewegung, eine Seite, mäßiger Schmerz	NULL	NULL	NULL	NULL	Raucher; Bluterguss am Finger; Arm- oder Beinverletzung; Verfärbung des Fingernagels: blau bis schwarz; Schmerzhafte Fingernagelpfalz; Nagel vom Nagelbett gelöst; hautwunde am Finger: schmerzhaft, nicht juckend, verkrustete Oberfläche, kein schwarzer Schorf; überwärmte Haut am Finger; Gerötete Haut an den Fingern: schmerzhaft, nicht juckend.	Diabetes; Gelenkschmerzen in den Fingern; Verringerte Beweglichkeit der Finger; Geschwollener Finger; Druckschmerzhafte Fingergelenke; Geschwollenes Fingergelenk; Schwellung des Fingerpfalz; Schmerzender Daumen; Eiteraustritt am Rand des Fingernagels; Schwäche in der Hand; Kribbeln in der Hand; Gefühlsverlust in der Hand
166	1165		Ortho	33	w	4	4	Schmerzen im unteren Rücken: kürzer als einen Tag, starke Schmerzen, ins Bein ausstrahlend	NULL	NULL	NULL	NULL	Raucher; Verringerte Beweglichkeit im unteren Rücken; Beinschmerzen: kein Effekt bei Bewegung, beide Seiten, milde Schmerzen; Oberschenkelschmerzen; Verspannte Rückenmuskeln; Druickschmerzhaftigkeit der Rückenmuskeln; Schwierigkeiten beim Laufen.	Schwanger; Hoher Blutdruck; Diabetes; Gefühlsverlust im Bein; Kribbeln im Bein und Fuß; Wirbelsäulenverletzung; Unterschenkelschmerzen; Muskelschwäche im Bein
167	1166		Ortho	44	w	4	2	Schulterschmerzen	Brustkorbschmerzen	Atembeschwerden	Bauchschmerzen	Vermehrtes Schwitzen / Presenting Complaint 6: Wangenschmerzen	Engegefühl in der Brust: kein Effekt durch körperliche Aktivität; Gefühl eines abnormalen Herzschlags; schneller Puls; Verdauungsbeschwerden; Verringerte Beweglichkeit der Schulter; Müdigkeit; Schwindel: abruptes Aufstehen verstärkt den Schwindel, wie ein Gefühl das sich alles dreht; Oberarmschmerzen: eine Seite, starke Schmerzen; Gefühl eines aufgeblähten Bauches; Verspannte Muskeln im Schulter …	Raucher; Diabetes; Sodbrennen; Fieber; Appetitverlust; Verringerte körperliche Leistungsfähigkeit; Intensive körperlicher Aktivität; Übelkeit; Schmerzen im Hals- und Nackenbereich; Armmuskelschwäche; Verringerte Muskelgröße im Arm.
168	1167		Ortho	40	w	4	4	Knöchelschmerzen: einen Tag bis eine Woche, eine Seite, mäßiger Schmerz	NULL	NULL	NULL	NULL	Druckschmerzhafter Knöchel: eine Seite; Druckschmerz am Äußeren Fußknöchel; Fußknöchelschwellung: ein Fußknöchel; Schwellung an der Außenseite des Fußknöchels; Verringerte Beweglichkeit des Sprunggelenks; Arm- oder Beinverletzung; Instabiler Fußknöchel; Bluterguss am Knöchel; Druckschmerzhaftigkeit an der Innenseite des Knöchels; Fußschmerzen: verschlechternd bei Bewegung, eine Seite, mäßiger Sch…	Raucher; Schwanger; Hoher Blutdruck; Diabetes; Vorangegangene körperliche Anstrengung; Deformierter Knöchel; Fersenschwellung; Schmerzen auf dem Fußrücken; Unterschenkelschmerzen; Überwärmte Haut am Knöchel; Schwellung am Fußrücken.
169	1168		Ortho	46	m	4	1	Schmerzen im unteren Rücken: kürzer als einen Tag, verschlechternd bei körperlicher Anstrengung, starke Schmerzen, nicht ins Bein ausstrahlend	Schwindel: kürzer als einen Tag, Gefühl von Benommenheit	Kurzzeitiger Bewusstseinsverlust: einmal	Atembeschwerden: kürzer als einen Tag, nicht Nachts	Kalte Haut an der Hand: kürzer als einen Tag	Raucher; Verringerte Beweglichkeit im unteren Rücken; Schwierigkeiten beim Laufen; Druckschmerzhaftigkeit der Rückenmuskeln; Druckschmerzhaftigkeit der unteren Rückenmuskeln.	Hoher Blutdruck; Diabetes; Druckschmerzhafter Bauch; Bluterguss am Bauch; Bauchschmerzen; Ungewöhnlich riechender Urin; Flankenschmerzen; Bauchverletzung; Wirbelsäulenverletzung; Schmerzen im Oberern Rücken; Brustkorbschmerzen; Weniger Urin als üblich; Schnelles Atmen; Hüftschmerzen; Muskelkrämpfe im Rücken; Verwirrung; Engegefühl in der Brust; Beinschmerzen; Schmerzen im Bereich des Steißbeins.
DROP OUT	1169	1	NULL	NULL	NULL	NULL	NULL	NULL	NULL	NULL	NULL	NULL	NULL	NULL
170	1170		Ortho	61	w	4	2	Schmerzen in der Kniekehle; einen Tag bis eine Woche, verschlechternd bei Aktivität, eine Seite, mäßige Intensität	NULL	NULL	NULL	NULL	Hoher Blutdruck; Schmerzen in der Kniekehle; Druckschmerzhaftes Knie: eine Seite; Schwierigkeiten beim Laufen; Humpeln; Druckschmerzhafte Innenseite des Knies	Raucher; Diabetes; Bluterguss am Knie; Verringerte Beweglichkeit des Hüftgelenks; Geschwollenes Knie; Eingeschränkte Beweglichkeit des Knies; Arm- oder Beinverletzung; Intensive körperliche Aktivität; Instabiles Knie; Überwärmte Haut am Knie; Druckschmerzhafte Außenseite des Knies; Kürzlich vergangene Infektionskrankheit; Ungewöhnliche Position der Kniescheibe; Schmerzen im Bereich der Kniescheib…
171	1171		Neuro	45	m	5	1	Unruhe: eine Woche bis einen Monat	Schwindel: eine Woche bis einen Monat, kein Effekt bei abrupten Aufstehen, wie ein Gefühl von Benommenheit	NULL	NULL	NULL	Hoher Blutdruck; Unruhe; Schwindel; Schneller Puls; Gefühl eines abnormalen Herzschlags; Tremor	Raucher; Diabetes; Schnelles Atmen; Atembeschwerden; Kokainkonsum; Einnahme von opiumhaltigen Drogen oder Medikamenten; Starke Angst vor einem Objekt oder Ort; Hitzeunverträglichkeit; Häufiger und schwerer Alkoholkonsum; Angst vor wiederauftretenden Panikattacken; Haarausfall auf dem Kopf und im Gesicht; Vermehrtes Schwitzen; Müdigkeit; Extreme Angst vor Situationen, in denen es schwer ist, zu fl…
172	1172		Ortho	24	m	4	1	Atembeschwerden: einen Tag bis eine Woche, Schwere in Ruhe, Atembeschwerden in der Nacht Ja	Brustkorbschmerzen: einen Tag bis eine Woche, Auf einer Seite des Brustkorbs, strake Intensität, kein Ausstrahlen, Druckschmerzhaft Ja, verstärkend bei körperlicher Aktivität, verstärkend beim Atmen	NULL	NULL	NULL	Raucher; Atembeschwerden, Brustkorbschmerzen; Brustwandschwellung; Engegefühl in der Brust: verstärkend bei körperlicher Aktivität; Bauchverletzung; Blasses Gesicht; Schneller Puls; Schwindel: wie ein Gefühl, dass sich alles dreht	Hoher Blutdruck; Diabetes; Schnelles Atmen; Bluterguss am Oberkörper; Schmerzen im oberen Rücken; Druckschmerzhafter Bauch; Vermehrtes Schwitzen; Weniger Urin als üblich ausscheiden; Kurzzeitiger Bewusstseinsverlust; Verwirrung; blasser Arm oder blasses Bein; Flankenschmerzen; Schulterschmerzen; Schmerzen im unteren Rücken, Verringertes Sehvermögen, Schwellung am Rücken
173	1173		Innere	65	w	5	1	Erbrechen: einen Tag bis eine Woche, Nicht in der Lage Flüssigkeiten sein, bei sich zu behalten: nein, Schwallartig: ja	Bauchschmerzen: einen Tag bis eine Woche, In der Magengegend, starke Intensität, Krämpfe, verschlechternd beim essen	NULL	NULL	NULL	Hoher Blutdruck; Appetitverlust; Gefühl eines aufgeblähten Bauches; Geschwollener Bauch; Schneller Puls; Druckschmerzhafter Bauch im Bereich des Bauchnabels; Fieber Höhe 38.1- 40*C; Flankenschmerz: beide Seiten, starke Intensität, Krampfartig; Blähungen; Trockener Mund; Unruhe; Blasses Gesicht; Gefühl eines abnormalen Herzschlags; Schwindel: verstärkend bei abruptem Aufstehen, wie ein Schwanken; …	Raucher; Schwanger; Diabetes; Engegefühl in der Brust;Blut erbrechen; Brustkorbschmerzen; Verstopfung; Häufiger und schwerer Alkoholkonsum; Rückenschmerzen; Schmerzhafter Stuhlgang
174	1174		Innere	58	w	5	1	Brustkorbschmerzen: einen Tag bis eine Woche, auf beiden Seiten des Brustkorbs, mäßige Intensität, kein Ausstrahlen, kein druckhafterschmerz, verstärkend bei körperlicher Aktivität	Bauchschmerzen: einen Monat bis ein Jahr, im Bereich des Bauchnabels, milde Intensität, keine Krämpfe	NULL	NULL	NULL	Raucher; Atembeschwerden: Schwere in Ruhe, Atembeschwerden in der Nacht Ja: Engegefühl in der Brust; Verringerte körperliche Leistungsfähigkeit; Appetitverlust	Schwanger; Hoher Blutdruck; Diabetes; Husten; Brustverletzung; Fieber; Pfeifendes Atemgeräusch; Hautrötung am Bein; Vermehrtes Schwitzen; Kurzzeitiger Bewusstseinsverlust; Schwindel; Sturz
175	1175		ophthalmo	32	m	4	2	Augenschmerzen: kürzer als einen Tag, mäßige Intensität, ein Auge	NULL	NULL	NULL	NULL	Raucher; Augenschmerzen; Gerötetes Auge: ein Auge; Etwas im Auge haben; Tränende Augen; Juckendes Auge	Diabetes; Lichtempfindliche Augen; Ausfluss aus dem Auge; Vor kurzem Verwendung von Kontaktlinsen; Augenverletzung; Anschwellen des Gesichts; Verklebte Augenlider; Hautausschlag im Gesicht; Gerötetes Augenlid; Ungewöhnliche Weißfärbung im Auge; Schmerzen im Gesicht; Trockene Augen; Verringertes Sehvermögen; Unterschiedlich große Pupillen; Ungewolltes Schließen der Augen; Augenzucken; Kopfschmerze…
176	1176		ophthalmo	66	m	4	2	Augenschmerzen: länger als ein Jahr, starke Schmerzen, ein Auge	NULL	NULL	NULL	NULL	Hoher Blutdruck; Gerötetes Auge: ein Auge; Etwas im Auge haben; Geschwollenes Augenlied: ein Lied; Lichtempfindliche Augen; Gerötetes Augenlied: schmerzhaft und juckend; Augenzucken; Juckendes AUge; Augenliedschmerzen	Diabetes; Unterschiedlich große Pupillen; Schmerzen um das Auge; Schmerzen hinter dem Auge; Tränende Augen; Vor kurzem Verwendung von Kontaktlinsen; Kopfschmerzen; Doppelsehen; Verringertes Sehvermögen; Augenverletzung; Ausfluss aus dem Auge; Verklebte Augenlieder; Ungewolltes Schließen der Augen; Ungewöhnliche Weißfärbung im Auge.
177	1177		Ortho	19	m	4	1	Schulterschmerzen: einen Tag bis eine Woche, verschlechternd bei Aktivität, eine Seite, milde Schmerzen	Hüftschmerzen: einen Tag bis eine Woche, verschlechternd bei Aktivität, eine Seite, milde Schmerzen	NULL	NULL	NULL	Verringerte Beweglichkeit der Schulter; Arm- oder Beinverletzung; Oberarmschmerzen: verschlechternd bei Bewegung, eine Seite, mäßiger Schmerz; Armmuskelschwäche: eine Seite	Raucher; Hoher Blutdruck; Diabetes; Bluterguss an der Schulter; Druckschmerzhaftigkeit der Schultermuskeln; Druckschmerzhafte Schulter; Vorangegangene körperliche Anstrengung; Brustverletzung; Ungleiche Schultern; Geschwollener Oberarm; Bluterguss auf dem Brustkorb; Hautwunde an der Schulter; Schmerzen in der Achselhöhle; Bluterguss am Oberarm; Kribbeln im Arm.
178	1178		Innere	23	w	3	2	Bauchschmerzen: kürzer als einen Tag, rechts unten, starke Schmerzen, nicht krampfhaft, kein Effekt beim Essen	NULL	NULL	NULL	NULL	Raucher; Druckschmerzhafter Bauch: rechts unten; Sexuell aktiv; Verwendung einer Verhütungsmethode; Flankenschmerzen: rechts, mäßiger Schmerz, nicht krampfartig	Schwanger; Hoher Blutdruck; Diabetes; Appetitverlust; Übelkeit; Verspätete Periode; Appendektomie; Ungeschützer Geschlechtsverkehr; Komplette Hysterektomie; Geschwächtes Immunsystem; Bauchverletzung; Rotes Blut im Stuhl; Knoten unter der Haut in der Leistengegend; Bluterguss am Bauch; Häufiges Bedürfnis zu urinieren; Intensiver Drang zu urinieren; Wochenbett; Schüttelfrost; Leistenschmerzen; Vers…
179	1179		Innere	58	w	4	1	Brustkorbschmerzen: eine Woche bis eine Monat, hinter dem Brustbein, mäßiger Schmerz, stahlt aus, nicht druckschmerzhaft, verstärkend bei körperlicher Aktivität, kein Effekt durch Atmung	Bauchschmerzen: eine Woche bis einen Monat, in der Magengegend, starke Schmerzen, krampfhaft, verschlechternd durch Essen, Nach dem Stuhlgang kein Effekt	Rückenschmerzen: eine Woche bis einen Monat, verschlechternd bei körperlicher Aktivität, mäßige Schmerzen	NULL	NULL	Hoher Blutdruck; Engegefühl in der Brust: verstärkend bei körperlicher Aktivität; Schmerzen im oberen Rücken; Unruhe; Atembeschwerden: bei leichten Aktivitäten, nicht nachts; Müdigkeit; Verringerte körperliche Leistungsfähigkeit.	Raucher; schwanger; Diabetes; Plötzliche starke Angst; Sodbrennen; Kurzzeitiger Bewusstseinsverlust; Sturz; Schulterschmerzen; Blasses Gesicht; Gefühl eines abnormalen Herzschlags; Vermehrtes Schwitzen; Erbrechen; Übelkeit; Appetitverlust; Verdauungsbeschwerden; Schwindel
180	1180		Neuro	31	w	4	4	Augenzucken	Geschwollener Unterarm: eine Woche bis einen Monat; eine Seite	Schwindel: eine Woche bis einen Monat, kein Effekt durch abruptes Aufstehen	Schmerzende Schläfe: eine Woche bis einen Monat, eine Seite	Nackenschmerzen: eine Woche bis einen Monat	Trockene Augen; Ungewolltes Schließen der Augen; Überanstrengung der Augen; Augenschmerzen: starke Schmerzen, beide Augen; Gerötetes Auge: beide Augen; Verringertes Sehvermögen: beide Augen, plötzlich aufgetreten; Lichtempfindliche Augen; Tränende Augen;	Raucher; Schwanger; Hoher Blutdruck; Etwas im Auge haben; Juckendes Auge; Vor Kurzem Verwendung von Kontaktlinsen
181	1181		Ortho	72	m	4	2	Fersenschmerzen	NULL	NULL	NULL	NULL	Diabetes; Fersendruckschmerz: an der Rückseite der Ferse, eine Seite; Bluterguss an der Ferse; Humpeln; Wadenschmerzen: verschlechternd bei Bewegung, eine Seite, mäßiger Schmerz	Raucher; Hoher Blutdruck; Verringerte Beweglichkeit des Sprunggelenks; Knöchelschmerzen; Arm- oder Beinverletzung; Vorangegangene körperliche Anstrengung; Intensive körperliche Aktivität; Muskelschwäche im Bein; Unfähigkeit, das Körpergewicht zu tragen; Instabiler Fußknöchel
182	1182		Innere	66	w	4	3	Durchfall: einen Monat bis ein Jahr, nicht blutig, wässrig	Bauchschmerzen: einen Monat bis ein Jahr, Im Bereich des Bauchnabels, starke Schmerzen, krampfhaft, durch Essenseinahme verschlechternd	Schwindel: eine Woche bis einen Monat, verstärkend durch abruptes Aufstehen, Art des Schwindels: wie ein Gefühl von Benommenheit	NULL	NULL	Raucher; Hoher Blutdruck; Gewichtsverlust: plötzlich, schwerer; Müdigkeit; Verringerte körperliche Leistungsfähigkeit; Appetitverliust; Plötzlicher Drang zur Darmentleerung: nachts; Untergewicht; Ungewöhnliche Verfärbung des Stuhls: schwarz; Schmerzhafter Stuhlgang	Schwanger; Diabetes; Blähungen; Erhöhte Urinausscheidung; Voluminöse Stühle; Gefühl eines aufgeblähten Bauches; Verstärkter durst; BMI über 25; Allgemeine Gelb- oder Dunkelfärbung der Haut; Druckschmerzhafter Bauch; Rissige Lippen; Ausfluss aus dem After: Blasses Gesicht
183	1183		Innere	29	w	4	5	Bauchschmerzen: einen Monat bis ein Jahr, Links unten, starke Intensität, Krämpfe Ja, verschlechternd beim essen, kein Effekt nach dem Stuhlgang	Kribbeln in der Haut am Oberkörper: kürzer als einen Tag, eine Seite	NULL	NULL	NULL	Druckschmerzhafter Bauch: links unten; Berührungsempfindlicher Oberkörper: eine Seite; Rückenschmerzen: kein Effekt bei körperlicher Betätigung, starke Intensität; Schmerzen im unteren Rücken: kein Ausstrahlen ins Bein	Raucher; Schwanger; Diabetes; Komplette Hysterektomie; Prämenstruelle Phase; Verdauungsbeschwerden; Schmerzen während des Geschlechtsverkehrs
184	1184		Ortho	61	w	4	2	Fingerschmerzen: einen Tag bis eine Woche, verschlechternd bei Bewegung, eine Seite, starke Intensität	NULL	NULL	NULL	NULL	Hoher Blutdruck; Fingerschmerzen; Geschwollenes Fingergelenk; Verringerte Beweglichkeit der Finger; Druckschmerzhafte Fingergelenke: eine Seite; Arm- oder Beinverletzung; Überwärmte Haut über dem Fingergelenk; Hautwunde an der Hand: schmerzhaft, keine verkrustete Oberfläche, kein schwarzer Schorf; Fieber: Höhe 38.1NULL0*C; Gelenkschmerzen in den Fingern: verschlechternd bei Aktivität, eine Seite,…	Raucher; Schwanger; Diabetes; Bluterguss am Finger; Kratzspuren am Finger; Knoten unter Haut an einem Gelenk; Schmerzender Daumen; Gerötete Haut an der Hand; Hautwunde am Finger; Schwäche in der Hand; Gefühlsverlust in der Hand; Kribbeln in der Hand; Blaue Finger
185	1185		Ortho	58	m	5	2	Schmerzen im unteren Rücken: einen Tag bis eine Woche, kein Effekt bei körperlicher Betätigung, strake Intensität, kein Ausstrahlen ins Bein	Brustkorbschmerzen: einen Tag bis eine Woche, auf beiden Seiten des Brustkorbs, strake Intensität, Ausstrahlen, Druckschmerzhaft, verstärkend bei körperlicher Aktivität, verstärkend beim Atmen	Rückenschmerzen:	NULL	NULL	Raucher; Hoher Blutdruck; Schmerzen im unteren Rücken; Brustkorbschmerzen; Rückenschmerzen; Flankenschmerzen: beide Seiten, starke Intensität, Krampfartig	Diabetes; Erbrechen; Bauchschmerzen; Übelkeit; Roter Urin; Häufiger und schwerer Alkoholkonsum; Häufiges Bedürfnis zu urinieren; Schwindel; Verlust an Körpergröße; Druckschmerzhafter Bauch; Intensiver Drang zu urinieren; Verringerte Beweglichkeit der Wirbelsäule; Leistenschmerzen; Schmerzen im oberen Rücken; Blase auf dem Torso; Geschwollener Bauch; Blasses Gesicht; Müdigkeit; Fieber; Vermehrtes …
186	1186		Ortho	57	m	4	2	Knöcherner Bereich unterhalb des Knies schmerzhaft bei Berührung: einen Tag bis eine Woche, eine Seite	Schmerzen im Handgelenk: einen Monat bis ein Jahr, verschlechternd bei Aktivität, eine Seite, starke Intensität	Verringerte körperliche Leistungsfähigkeit. einen Monat bis ein Jahr	NULL	NULL	Hoher Blutdruck; Knöcherner Bereich unterhalb des Knies schmerzhaft bei Berührung; Schmerzen im Handgelenk; Verringerte körperliche Leistungsfähigkeit; Geschwollenes Knie; Schmerzen im Bereich der Kniescheibe: verschlechternd bei Aktivität, eine Seite, starke Intensität; Eingeschränkte Beweglichkeit des Knies; Morgensteifigkeit; Unfähigkeit, das Körpergewicht zu tragen; Überwärmte Haut am Knie; G…	Raucher; Diabetes; Bluterguss am Knie; Instabiles Knie; Arm- oder Beinverletzung; Vorangegangene körperliche Anstrengung; Intensive körperliche Aktivität; Knieschmerzen, Innenseite; Oberschenkelschmerzen; Schüttelfrost; Schneller Puls; Fieber; Fußschmerzen; Knieschmerzen, Außenseite; Schmerzen im Kniegelenk; Vermehrtes Schwitzen
187	1187		Ortho	25	w	4	5	Fingerschmerzen: eine Woche bis einen Monat, kein Effekt bei Bewegung, eine Seite, mäßige Intensität	NULL	NULL	NULL	NULL	Raucher; Fingerschmerzen; Berührungsempfindlichkeit der ersten drei Finger: eine Seite; Schwäche in der Hand: Lateralität eine Seite; Schmerzender Daumen	Schwanger; Hoher Blutdruck; Diabetes; Gefühlsverlust in den ersten drei Fingern; Kribbeln im Daumen, Zeige- und Mittelfinger; Schmerzen im Handgelenk; Verringerte Beweglichkeit des Handgelenks; Schmerzhafter Fingernagelfalz; Unterarmschmerzen; Beeinträchtigte Koordination
188	1188		Ortho	19	m	4	1	Fußschmerzen: kürzer als einen Tag, verschlechternd bei Bewegung, eine Seite, starke Intensität	NULL	NULL	NULL	NULL	Unfähigkeit das Körpergewicht zu tragen; Verringerte Beweglichkeit des Sprunggelenks; Instabiler Fußknöchel; Arm- oder Beinverletzung; Vorangegangene körperliche Anstrengung; Druckschmerz am äußeren Fußknöchel: eine Seite; Schwellung an der Außenseite des Fußknöchels: Lateralität ein Fußknöchel; Druckschmerzhaftigkeit an der Innenseite des Knöchels: eine Seite; Knöchelschmerzen: verschlechternd b…	Raucher; Hoher Blutdruck; Diabetes; Bluterguss am Knöchel; Fersendruckschmerz; Schwellung an der Innenseite des Knöchels; Blasses Bein; Fersenschwellung; Fersenschmerzen; Bluterguss am Fuß, Unterschenkelschmerzen; Überwärmte Haut am Knöchel; Schwellung am Fußrücken
189	1189		Innere	29	m	4	3	Bauchschmerzen: einen Tag bis eine Woche, rechts unten, milde Intensität, Krämpfe, kein Effekt nach dem Stuhlgang	Kopfschmerzen: einen Tag bis eine Woche, beide Seiten, Pochend, verstärkend bei nach vorne beugen, milde Intensität	NULL	NULL	NULL	Raucher; Bauchschmerzen; Kopfschmerzen; Übelkeit: mäßige Intensität; Erbrechen: nicht in der Lage Flüssigkeiten bei sich zu behalten, Schwallartig; Vermehrtes Schwitzen; Schwindel: verstärkend bei abruptem Aufstehen	Hoher Blutdruck; Diabetes; Durchfall; Trockener Mund; Häufiger und Intensiver Alkoholkonsum; Giftiger Pflanzenkonsum; Geschwächtes Immunsystem; Juckreiz im Inneren des Mundes; Gerötete Gesichtshaut; Gefühl eines aufgeblähten Bauches; Druckschmerzhafter Bauch; Anschwellen des Gesichts; Acetaminopheneinnahme; Ungewöhnliche Verfärbung des Stuhls; Geröteter Rachen; Rotes Blut im Stuhl; Schmerzhafter …
190	1190		Innere	66	m	3	1	Bauchschmerzen: kürzer als einen Tag, Links oben, starke Intensität, Krämpfe	NULL	NULL	NULL	NULL	Hoher Blutdruck; Bauchschmerzen; Übelkeit: mäßige Intensität; Druckschmerzhafter Bauch: links oben; Geschwollener Bauch; Gefühl eines aufgeblähten Bauches; Appetitverlust; Blasses Gesicht	Raucher; Diabetes; Flankenschmerzen; Durchfall; Erbrechen; Bauchverletzung; Cholezystektomie; Verstopfung; Häufiger und schwerer Alkoholkonsum; Schneller Puls; Fieber; Ungewöhnliche Verfärbung des Stuhls; Knoten unter der Haut in der Leistengegend; Erbrechen von Stuhl; Schleim im Stuhl; Schwindel; Schmerzhafter Stuhlgang; Gefühl eines abnormalen Herzschlags; Rückenschmerzen
191	1191		Innere	57	m	4	1	Bauchschmerzen: einen Tag bis eine Woche, im Bereich des Bauchnabels, starke Intensität, verbessernd beim essen, kein Effekt nach dem Stuhlgang	Erbrechen: einen Tag bis eine Woche, Nicht in der Lage Flüssigkeiten bei sich zu behalten, Schwallartig	Häufiges Bedürfnis zu urinieren: einen Tag bis eine Woche	NULL	NULL	Bauchschmerzen; Erbrechen; Häufiges Bedürfnis zu urinieren; Druckschmerzhafter Bauch: im Bereich des Bauchnabels; Geschwollener Bauch; Schneller Puls; Gefühl eines aufgeblähten Bauches; Fieber; Schwindel: verstärkend bei abruptem Aufstehen, wie ein Gefühl von Benommenheit; Schmerzhafter Stuhlgang	Raucher, Hoher Blutdruck; Diabetes; Häufiger und schwerer Alkoholkonsum
192	1192		Neuro	40	w	4	1	Wunde auf der Kopfhaut: kürzer als einen Tag, schmerzhaft, nicht juckend, keine verkrustete Oberfläche	NULL	NULL	NULL	NULL	Wunde auf der Kopfhaut; Geschwollener Bereich der Kopfhaut; Stirnschwellung	Raucher; Schwanger; Hoher Blutdruck; Diabetes; Kopfschmerzen; Erhöhte Geräuschempfindlichkeit; Kopf- oder Halsverletzung
193	1193		Neuro	19	m	4	8	Wunde auf der Kopfhaut: kürzer als einen Tag, schmerzhaft, nicht juckend, verkrustete Oberfläche, kein schwarzer Schorf	Kopfschmerzen: kürzer als einen Tag, beide Seiten, pochend, verstärkend beim sich nach vorne beugen, milde Intensität	Schwindel: kürzer als einen Tag, verstärkend bei abruptem Aufstehen, wie ein Gefühl von Benommenheit	NULL	NULL	Wunde auf der Kopfhaut; Kopfschmerzen; Schwindel; Geschwollener Bereich der Kopfhaut; Bluterguss auf der Kopfhaut; Stirnschwellung; Erhöhte Geräuschempfindlichkeit; Kopf- oder Halsverletzung	Raucher; Hoher Blutdruck; Diabetes; Schmerzen im Hals- und Nackenbereich
194	1194		Innere	64	m	3	1	Bauchschmerzen: kürzer als einen Tag, im Bereich des Bauchnabels, starke Intensität, Krämpfe, verschlechternd durch Essen	NULL	NULL	NULL	NULL	Hoher Blutdruck; Diabetes; Bauchschmerzen; Geschwollener Bauch; Übelkeit: starke Intensität; Appetitverlust; Gefühl eines abnormalen Herzschlags; Schwierigkeiten beim Laufen	Raucher; Erbrechen; Druckschmerzhafter Bauch; Verstopfung; Schneller Puls; Ungewöhnliche Verfärbung des Stuhls; Durchfall; Schmerzhafter Stuhlgang; Schwindel; Rotes Blut im Stuhl; Kurzzeitiger Bewusstseinsverlust; Vermehrtes Schwitzen; Blasses Gesicht; Fieber; Schüttelfrost
195	1195		Neuro	44	w	4	4	Schwindel: einen Tag bis eine Woche, verstärkend bei abruptem Aufstehen, wie ein Gefühl von Benommenheit	Kopfschmerzen: länger als einen Tag, eine Seite, nicht pochend, verstärkend beim nach vorne beugen, mäßige Intensität	Nesselausschlag: einen Monat bis ein Jahr	NULL	NULL	Schwindel; Kopfschmerzen; Nesselausschlag; Tremor; Übelkeit: milde Intensität; Emotionaler Stress; Gerötete Gesichtshaut: nicht schmerzhaft, kein Juckreiz; Angst vor Kontrollverlust	Raucher; Schwanger; Hoher Blutdruck; Diabetes; Kurzzeitiger Bewusstseinsverlust; Gefühl eines abnormalen Herzschlags; Blasses Gesicht; Unruhe; Atembeschwerden; Gesteigerter Appetit; Durchfall; Schneller Puls; Plötzliche starke Angst; Vermehrtes Schwitzen; Appetitverlust; Schnelles Atmen; Engegefühl in der Brust; Brustkorbschmerzen; Kribbeln an einer Stelle des Körpers
196	1196		Ortho	29	m	3	3	Schmerzen im unteren Rücken: eine Woche bis einen Tag, verschlechternd bei körperlicher Bewegung, starke Intensität, Ausstrahlen ins Bein	Kribbeln im Bein und Fuß: einen Tag bis eine Woche, beide Seiten	NULL	NULL	NULL	Raucher; Schmerzen im unteren Rücken; Kribbeln im Bein und Fuß, Verringerte Beweglichkeit im unteren Rücken; Beinschmerzen: kein Effekt bei Bewegung, eine Seite, starke Intensität; Oberschenkelschmerzen; Schwierigkeiten, einzuschlafen oder durchzuschlafen: Körperliche Ursache für Schlafschwierigkeiten Ja; Kribbeln im Oberschenkel	Hoher Blutdruck; Diabetes; Gefühlsverlust im Bein; Fußschmerzen; Unterschenkelschmerzen; Verringerte Muskelgröße im Bein; Schmerzen im Gesäß; Leistenschmerzen; Nackenschmerzen; Schmerzen im Bereich des Steißbeins; Verringerte körperliche Leistungsfähigkeit; Muskelkrämpfe im Rücken
197	1197		Neuro	56	m	4	5	Kopfschmerzen: eine Woche bis einen Monat, eine Seite, kein Effekt bei sich nach vorn beugen, starke Intensität	NULL	NULL	NULL	NULL	Hoher Blutdruck; Kopfschmerzen; Schmerzen im Gesicht; Schmerzen im Kiefergelenk; Schmerzen im Hlas - und Nackenbereich; Schmerzen im Unterkiefer; Schmerzen vor dem Ohr	Raucher; Schwanger; Diabetes; Lichtempfindliche Augen; Schmerzen um das Auge; Berührungsempfindliches Gesicht; Erbrechen; Kürzliche Sonnen- oder Hitzebelastung; Hautausschlag im Gesicht; Übelkeit; Emotionaler Stress; Rötung hinter dem Ohr; Tränende Augen; Fieber; Schmerzende Schläfe; Kopf- oder Halsverletzung; Ohrenschmerzen
198	1198		Neuro	21	m	4	1	Zuckende Bewegungen am ganzen Körper: mehr als ein Anfall heute, mehr als einmal über mehrere Monate hinweg	NULL	NULL	NULL	NULL	Raucher; Zuckende Bewegungen am ganzen Körper; Versehentlicher Zungen- oder Wangenbiss; Unfreiwillig wiederholte Verhaltensweisen; Kurzzeitiger Bewusstseinsverlust: mehr als einmal über mehrere Monate; Allgemeine Muskelschmerzen	Hoher Blutdruck; Diabetes; Erinnerungsverlust; Länger andauernder Bewusstseinsverlust; Verwirrung, Kleine Hauterhebungen im Gesicht; Konzentrationsschwierigkeiten; Lernschwierigkeiten; Gedächtnisprobleme; Verringertes Sehvermögen; Gefühl der Vorahnung; Lichtblitze sehen; Kopfschmerzen; Versehentlicher Urinverlust; Beeinträchtigte Koordination
199	1199		Innere	31	m	4	1	Vermehrtes Schwitzen: eine Woche bis einen Monat	Husten: eine Woche bis einen Monat, ohne Schleim, ohne blutigen Auswurf	Flecken am Bein: kürzer als einen Tag, rot, violett oder blau, kein schmerz, kein Juckreiz, nicht wegdrückbar, ohne schwarze Punkte an der Oberfläche, keine schuppige Oberfläche, kein erhabener, roter Rand mit einem blassen Zentrum	NULL	NULL	Vermehrtes Schwitzen; Husten; Flecken am Bein; Schwindel: verstärkend durch abruptes Aufstehen, wie ein Gefühl von Benommenheit; Schneller Puls; Verringerte körperliche Leistungsfähigkeit; Müdigkeit	Raucher; Hoher Blutdruck; Diabetes; Atembeschwerden; Schüttelfrost, Kleine Hauterhebungen am ganzen Körper; Halsschmerzen; Kopfschmerzen; Blase im Gesicht; Bauchschmerzen; Kurzzeitiger Bewusstseinsverlust; Brustkorbschmerzen, Gefühl eines abnormalen Herzschlags; Allgemeine Muskelschmerzen; Häufiger und schwerer Alkoholkonsum
200	1200	1	NULL	NULL	NULL	4	NULL	NULL	NULL	NULL	NULL	NULL	NULL	NULL
201	1201		Neuro	23	m	4	1	Schwindel: eine Woche bis einen Monat, wie ein Schwanken	NULL	NULL	NULL	NULL	Raucher; Schwindel; Kurzzeitiger Bewusstseinsverlust: einmal Aufgetreten; Müdigkeit; Verringerte körperliche Leistungsfähigkeit; Gleichgewichtsprobleme; Konzentrationsschwierigkeiten	Hoher Blutdruck; Diabetes; Bluterguss am Auge; Langsamer Puls; Engegefühl in der Brust; Atembeschwerden; Brustkorbschmerzen; Verwirrung; Blasses Gesicht; Cannabiskonsum; Kopfschmerzen; Übelkeit; Schwierigkeiten beim Laufen; Verringertes Sehvermögen; Vermehrtes Schwitzen; Gefühl eines abnormalen Herzschlags; Verlangsamte oder verringerte Körperbewegungen
202	1202		Innere	44	w	4	2	Beinschmerzen: einen Tag bis eine Woche, verschlechternd bei Bewegung, beide Seiten, starke Intensität	Blaue Haut am Bein: einen Tag bis eine Woche	Schwellung des Fußes: einen Tag bis eine Woche, beide Seiten	NULL	NULL	Beinschmerzen; Blaue Haut am Bein; Schwellung des Fußes; Druckschmerzhaftigkeit der Beinmuskulatur, Unterschenkelschmerzen; Überwärmte Haut am Bein; Wadenschmerzen; Dicke, sichtbare Venen am Bein; Schwierigkeiten beim Laufen	Raucher; Schwanger; Hoher Blutdruck; Diabetes; Gefühlsverlust im Fuß; Arm- oder Beinverletzung; Hautrötung am Bein; Schwellung des Schienbeins, Vorangegangene körperliche Anstrengung
DROP OUT	1203	1	NULL	NULL	NULL	NULL	NULL	NULL	NULL	NULL	NULL	NULL	NULL	NULL
203	1204		Innere	55	m	4	5	Bluthochdruck: länger als ein Jahr, schwerer Bluthochdruck	Schmerzen in mehr als einem Gelenk: länger als ein Jahr	Kopfschmerzen: länger als ein Jahr, beide Seiten, pochend, verstärkend beim sich nach vorne beugen, starke Intensität	NULL	NULL	Hoher Blutdruck; Bluthochdruck; Schmerzen in mehr als einem Gelenk; Kopfschmerzen; Erektile Dysfunktion: Verlust der morgendlichen Erektion; Schwindel: wie ein Gefühl von Benommenheit; Verringertes Sehvermögen: beide Augen; Verkürzte Schlafzeit; Müdigkeit; Gerötetes Auge	Raucher; Diabetes; Schneller Puls; Gleichgewichtsprobleme; Im Schlaf nach Luft schnappen; Gerötete Gesichtshaut
204	1205		ophthalmo	28	m	4	2	Augenschmerzen: einen Tag bis eine Woche, milde Intensität, ein Auge	Kopfschmerzen: einen Tag bis eine Woche, eine Seite, pochend, kein Effekt beim sich nach vorne beugen, starke Intensität	NULL	NULL	NULL	Raucher; Augenschmerzen; Kopfschmerzen; Gerötetes Auge: ein Auge; Berührungsempfindliches Gesicht: beide Seiten; Augenverletzung; Schmerzen im Gesicht; Schmerzen um das Auge; Tränende Augen; Schmerzen hinter dem Auge; Augenlidschmerzen; Verringertes Sehvermögen: ein Auge, plötzliches Auftreten; Lichtempfindliche Augen	Hoher Blutdruck; Diabetes; Gefühlsverlust im Gesicht; Verklebte Augenlider; Hautausschlag auf der Stirn; Vor Kurzem Verwendung von Kontaktlinsen; Kribbeln im Gesicht; Hautausschlag auf dem Augenlid; Anschwellen des Gesichts; Etwas im Auge haben; Emotionaler Stress; Ausfluss aus dem Auge; Ungewolltes Schließen der Augen; Augenzucken
205	1206		Ortho	31	w	4	7	Nackenschmerzen: kürzer als einen Tag	Kopfschmerzen: kürzer als einen Tag, eine Seite, nicht pochend, kein Effekt durch sich nach vorne beugen, milde Intensität	NULL	NULL	NULL	Nackenschmerzen; Kopfschmerzen	Raucher; Schwanger; Hoher Blutdruck; Diabetes; Druckschmerzhafte Kopfhaut; Bluterguss am Hals; Kopf- oder Halsverletzung; Schmerzen hinter dem Auge; Versehentlicher Urinverlust; Schmerzen im oberen Rücken; Druckschmerzhaftigkeit der Kiefermuskeln; Intensiver Drang zu urinieren; Kribbeln im Arm; Verspannte Kiefermuskeln; Berührungsempfindlicher Arm; Erbrechen; Muskelschwäche im Bein
206	1207		Ortho	43	m	3	5	Hautwunde am Finger: kürzer als einen Tag, nicht schmerzhaft, nicht juckend, keine verkrustete Oberfläche, kein schwarzer Schorf	NULL	NULL	NULL	NULL	/	Raucher; Diabetes; Verfärbung des Fingernagels; Hautwunde im Gesicht; Kleine Hauterhebungen auf der Kopfhaut; Kleine Hauterhebungen im Gesicht; Langzeit-UV-Belastung; Arm- oder Beinverletzung; Intensive körperliche Aktivität; Weniger Urin als üblich ausscheiden; Blase im Gesicht; Extrem kalten Temperaturen ausgesetzt; Rötung der Haut am Arm; Vorangegangene körperliche Anstrengung; Kürzlich vergan…
207	1208		Ortho	20	w	4	7	Knieschmerzen: kürzer als einen Tag, verschlechternd bei Aktivität, Lateralität beide Seiten, milde Intensität	Fußschmerzen: kürzer als einen Tag, verschlechternd bei Bewegung, eine Seite betroffen, milde Intensität	NULL	NULL	NULL	Knieschmerzen; Fußschmerzen; Bluterguss am Knie; Schmerzen im Bereich der Kniescheibe; Druckschmerzhaftes Knie: eine Seite; Geschwollenes Knie; Humpeln; Arm- oder Beinverletzung	Raucher; Schwanger; Hoher Blutdruck; Diabetes; Intensiver körperliche Aktivität
208	1209		Ortho	30	w	4	2	Fußschmerzen: einen Tag bis eine Woche, verschlechternd bei Bewegung, eine Seite betroffen, starke Intensität	NULL	NULL	NULL	NULL	Fußschmerzen; Unfähigkeit, das Körpergewicht zu tragen; Schmerzen auf dem Fußrücken	Raucher; Schwanger; Hoher Blutdruck; Diabetes; Deformierter Knöchel; Knöchelschmerzen; Intensive körperliche Aktivität; Verringerte Beweglichkeit des Sprunggelenks; Bluterguss am Bein; Zehenschmerzen
209	1210		Ortho	22	m	4	7	Verringerte Beweglichkeit der Schulter: eine Woche bis einen Monat	NULL	NULL	NULL	NULL	Verringerte Beweglichkeit der Schulter; Vorangegangene körperliche Anstrengung; Schmerzen im Hals- und Nackenbereich; Nackenschmerzen; Krampf der Halsmuskeln; Tremor; Verspannte Muskeln im Nackenbereich	Raucher; Hoher Blutdruck; Diabetes, Schulterschmerzen; Verspannte Brustmuskeln; Druckschmerzhafte Schulter; Schmerzen in der Achselhöhle; Druckschmerzhaftigkeit der Schultermuskeln; Brustverletzung; Arm- oder Beinverletzung; Intensive körperliche Aktivität; Ungeschützter Geschlechtsverkehr; Brustkorbschmerzen; Rötung der Haut am Arm, Ungleiche Schultern; Druckschmerzhaftigkeit der Nackenmusklen
210	1211		Innere	68	m	3	2	Rotes Blut im Stuhl: einen Tag bis eine Woche	NULL	NULL	NULL	NULL	Hoher Blutdruck; Diabetes; Rotes Blut im Stuhl; Blutung aus dem After; Ungewöhnliche Verfärbung des Stuhls: rötlich	Raucher; Blasses Gesicht; Verwirrung; Kurzzeitiger Bewusstseinsverlust; Schmerzen im Bereich um den After; Jucken im Analbereich; Gefühl eines abnormalen Herzschlags; Schneller Puls; Schwindel; Verdauungsbeschwerden; Weniger Urin als üblich ausscheiden
214	1212		Innere	64	m	4	1	Vollständiger Verlust des Sehvermögens: einen Tag bis eine Woche, Laterialität ein Auge	Kopfschmerzen: einen Monat bis ein Jahr, Laterialität eine Seite, nicht pochend, kein Effekt beim sich nach vorn beugen, milde Intensität	NULL	NULL	NULL	Vollständiger Verlust des Sehvermögens; Kopfschmerzen; Schwierigkeiten bei der Bewegung der unteren Gesichtsmuskulatur: Laterialität eine Seite; Muskelschwäche auf einer Körperseite; Gefühlsverlust im Gesicht: eine Seite; Unfähig, die Augen komplett zu schließen; Tremor; Gleichgewichtsprobleme; Gefühlsverlust im Arm; eine Seite; Gefühlsverlust im Bein: eine Seite	Raucher; Hoher Blutdruck; Diabetes; Schwierigkeiten, vertraute Menschen oder Objekte zu erkennen; Beeinträchtigte Koordination; Im Schlaf nach Luft schnappen; Länger andauernder Bewusstseinsverlust; Verminderter Geschmackssinn; Schmerzen im Gesicht; Verlangsamte oder verringerte Körperbewegungen; Schwierigkeiten beim Laufen; Verringerte emotionale Reaktion; Kribbeln an einer Stelle des Körpers; S…
212	1213		Innere	39	m	4	2	Bauchschmerzen: einen Tag bis eine Woche, rechts unten, starke Intensität, Krämpfe, kein Effekt bei Stuhlgang	NULL	NULL	NULL	NULL	Bauchschmerzen; Durchfall: nicht blutig, wässriger Durchfall; Appetitverlust; Druckschmerzhafter Bauch: rechts unten; Müdigkeit	Raucher; Hoher Blutdruck; Diabetes; Flankenschmerz; Übelkeit; Fieber; Appendektomie; Vor kurzem Behandlung mit Antibiotika; Geschwächtes Immunsystem; Strahlentherapie; Ungewöhnliche Verfärbung des Stuhls; Schleim im Stuhl; Allgemeine Muskelschmerzen; Blähungen; Plötzlicher Drang zur Darmentleerung; Verringerte körperliche Leistungsfähigkeit; Trockener Mund; Schmerzhafter Stuhlgang; Häufiger und s…
213	1214		Ortho	54	w	4	2	Schulterschmerzen: eine Woche bis einen Monat, verschlechternd bei Aktivität, Lateralität eine Seit, starke Intensität	NULL	NULL	NULL	NULL	Schulterschmerzen; Druckschmerzhafte Schulter: eine Seite, Vorangegangene körperliche Anstrengung; Geschwollene Schulter; Ungleiche Schultern	Raucher; Diabetes; Schwanger; Oberarmschmerzen; Arm- oder Beinverletzung; Brustverletzung; Bluterguss auf dem Brustkorb; Hautwunde an der Schulter; Verspannte Muskeln im Schulterbereich; Schmerzen in der Achselhöhle; Gefühlsverlust im Arm; Gerötete Haut an der Schulter; Flecken auf dem Brustkorb; Armmuskelschwäche; Flecken am Arm; Atembeschwerden; Verspannte Muskeln im Nackenbereich; Kalter Arm
DROP OUT	1215	1	NULL	NULL	NULL	NULL	NULL	NULL	NULL	NULL	NULL	NULL	NULL	NULL
215	1216		Innere	51	m	3	1	Bauchschmerzen: eine Woche bis einen Monat, links oben, kein Effekt beim Essen, kein Effekt nach dem Stuhlgang	NULL	NULL	NULL	NULL	Bauchschmerzen; Flankenschmerz: links, starke Intensität, krampfartig; Druckschmerzhafter Bauch: links oben; Vermehrtes Schwitzen	Raucher; Hoher Blutdruck; Diabetes; Intensiver Drang zu urinieren; Erbrechen; Häufiges Bedürfnis zu urinieren; Übelkeit; Bauchverletzung; Häufiger und schwerer Alkoholkonsum; Fieber; Schmerzhaftes Wasserlassen; Schüttelfrost; Leistenschmerzen; Roter Urin; Brustkorbschmerzen; Bluterguss am Bauch; Verdauungsbeschwerden; Rückenschemrzen; Cholezystektomie; Appetitverlust; Druckschmerzhaftigkeit der u…
216	1217		Innere	68	m	4	2	Schluckbeschwerden: einen Tag bis eine Woche, starke Intensität	NULL	NULL	NULL	NULL	Hoher Blutdruck; Schluckbeschwerden; Aufstoßen von Nahrung; Stimmermüdung; Mandelentfernung (F); Heisere Stimme; Schmerzhaftes Schlucken: starke Intensität: Gewichtsverlust	Raucher; Diabetes; Armmuskelschwäche; Muskelschwäche auf einer Körperseite; Gerötete Mandeln; Husten; Schnelles Atmen; Atembeschwerden; Häufiges Räuspern; Unruhe; Fehlen der Stimme; Blaue Lippen
217	1218		Ortho	21	m	4	2	Handschmerzen: einen Tag bis eine Woche, verschlechternd bei Bewegung, eine Seite betroffen, mäßige Intensität	NULL	NULL	NULL	NULL	Raucher; Handschmerzen; Fingerschmerzen; Verringerte Beweglichkeit der Finger; Geschwollene Fingergelenke; Druckschmerzhafte Fingergelenke: eine Seite; Arm- oder Beinverletzung; Geschwollene Hand: eine Seite; Berührungsempfindliche Hand: eine Seite; Gelenkschmerzen in den Fingern: eine Seite, mäßige Intensität; Schmerzender Daumen	Hoher Blutdruck; Diabetes; Kratzspuren an der Hand; Hautwunde an der Hand; Schwäche in der Hand; Gefühlsverlust in der Hand; Kalter Finger; Kribbeln in der Hand; Schmerzhafte Fingernagelfelz; Verfärbung des FIngernagels; Gerötete Haut an den Finger; Überwärmte Haut am Finger; Hautrötung der Fingergelenke
218	1219		Ortho	20	m	4	2	Knieschmerzen: kürzer als einen Tag, verschlechternd bei Aktivität, eine Seite, mäßige Intensität	NULL	NULL	NULL	NULL	Knieschmerzen; Schwierigkeiten beim Kaufen; Instabiles Knie; Knieschemrzen, Außenseite; Humpeln; Eingeschränkte Beweglichkeit des Knies; Unfähigkeit, das Körpergewicht zu tragen; Schmerzen in den Knochen unterhalb des Knies	Raucher; Hoher Blutdruck; Diabetes; Bluterguss am Knie; Druckschmerzhaftes Knie; Geschwollenes Knie; Knieschemrzen, Innenseite; Arm- oder Beinverletzung; Vorangegangene körperliche Anstrengung; Ungewöhnliche Position der Kniescheibe; Gerötetes Knie; Schmerzen in der Kniekehle; Unterschenkelschmerzen; Hautwunde am Knie; Oberschenkelschmerzen; Schmerzen im Gesäß; Fußschmerzen
219	1220		Innere	27	m	4	3	Hautwunde am Bauch: einen tag bis eine Woche, schmerzhaft, nicht juckend, keine verkrustete Oberfläche	Fieber: kürzer als einen Tag, 38.1NULL0*C	Erbrechen: kürzer als einen Tag, schwallartig	NULL	NULL	Raucher; Hautwunde am Bauch; Fieber; Erbrechen; Schmerzen in mehr als einem Gelenk: verbessernd durch körperliche Betätigung; Schüttelfrost	Hoher Blutdruck; Diabetes; Hautwunde im Gesicht; Hautrötung auf dem Oberkörper; Hautausschlag am Oberkörper; Vor kurzem Exposition gegenüber Zecken; Gewichtsverlust; Schmerzen im Gesicht; Gerötete Gesichtshaut; Blase auf dem Torso; Überwärmte Haut am Rücken; Kopfschmerzen; Hautrötung am ganzen Körper; Hautwunde am Bein; Hautwunde am Rücken; Hautwunde am Arm;Hautausschlag am Arm; Hautrötung am Bei…
220	1221		Neuro	69	m	4	4	Schwindel	Druckschmerzhafter Kopf	NULL	NULL	NULL	Schwindel: einen Tag bis eine Woche, wie ein Gefühl von Benommenheit; Druckschmerzhafter Kopf: einen Tag bis eine Woche	Raucher; Hoher Blutdruck; Diabetes; Gefühl eines abnormalen Herzschlags; kurzzeitiger Bewusstseinsverlust; Kopfschmerzen; Tremor; Schneller Puls; Atembeschwerden; Übelkeit; Kopf- oder Halsverletzung; Verringerte körperliche Leistungsfähigkeit; Rotes Blut im Stuhl; Schnelles Atmen; Bauchschmerzen; Langsamer Puls; Brustkorbschmerzen; Blasses Gesicht; Vermehrtes Schwitzen; Schwierigkeiten beim Laufe…
221	1222		Ortho	27	w	4	2	Hautwunde an der Hand: kürzer als eine Tag, schmerzhaft, nicht juckend, verkrustete Oberfläche, schwarzer Schorf	Handschmerzen: kürzer als einen Tag, verschlechternd durch Bewegung, eine betroffene Seite, mäßige Intensität	NULL	NULL	NULL	Raucher; Gerötete Haut an der Hand: schmerzhaft, nicht juckend; Fingerschmerzen; Gerötete Haut an den Finger; Geschwollenes Fingergelenk; Bluterguss am Finger; Verringerte Beweglichkeit der Finger; Kratzspuren an der Hand; Geschwollene Hand: Beide Seiten; Druckschmerzhafte Fingergelenke: schmerzhaft, nicht juckend.	Schwanger; Hoher Blutdruck; Diabetes; Verfärbung des Fingergelenks; Frische Verbrennung; Arm- oder Beinverletzung; Extrem kalten Temperaturen ausgesetzt; Schmerzhafter Fingernagelpfalz
222	1223		Derma	62	m	5	3	Hautwunde am Bauch	NULL	NULL	NULL	NULL	Hautwunde am Bauch: einen Tag bis eine Woche, nicht schmerzhaft, juckend, keine verkrustete Oberfläche, kein schwarzer Schorf	Raucher; Hoher Blutdruck; Diabetes; Juckreiz am Hals; Schwellung am Rücken; Hautausschlag am Hals; Gerötete Haut am Hals; Schüttelfrost; Fieber; Kleine Hauterhebungen am Hals; Vermehrtes Schwitzen; Gerötete Haut auf dem Brustkorb, Gerötete Haut am Rücken; Appetitverlust
223	1224		Innere	24	w	3	2	Leistenschmerzen: eine Woche bis einen Monat, starke Intensität, verschlechternd bei Aktivität	Bauchschmerzen: einen Tag bis eine Woche, Rechts unten, starke Intensität, Krämpfe, verschlechternd bei Essen	NULL	NULL	NULL	Flankeschmerzen: rechts, starke Intensität, Krampfartig; Übelkeit: mäßige Intensität; Appetitverlust; Druckschmerzhaftigkeit der Rückenmuskeln	Raucher; Schwanger; Hoher Blutdruck; Diabetes; Intensiver Drang zu urinieren; Erbrechen; Häufiges Bedürfnis zu urinieren; Rückenschmerzen; Roter Urin; Fieber
224	1225		Innere	79	w	4	2	Bauchschmerzen: länger als ein Jahr, rechts unten, starke schmerzen, krampfhaft, verschlechternd durch Nahrungsaufnahme, verbessernd nach Stuhlgang.	Übelkeit: länger als ein Jahr, stark	Appetitverlust: länger als ein Jahr	NULL	NULL	Blähungen; Gefühl eines aufgeblähten Bauches; Plötzlicher Drang zur Darmentleerung: nicht nachts; Verzehr von Milchprodukten; Druckschmerzhafter Bauch: rechts unten; Gewichtsverlust: kein plötzlicher schwerer Gewichtsverlust; Müdigkeit; vermehrtes Aufstoßen;	Rauchern; Diabetes; Voluminöse Stühle; Verstopfung; Ausfluss aus dem After; Schleim im Stuhl; Erbrechen; Schmerzhafter Stuhlgang; Verringerte Körperliche Leistungsfähigkeit; Rotes Blut im Stuhl; Geschwollener Bauch; Schmerzhafter Mund; Schwierigkeiten einzuschlafen oder durchzuschlafen
225	1226	1	NULL	NULL	w	NULL	NULL	NULL	NULL	NULL	NULL	NULL	NULL	NULL
226	1227		ophthalmo	48	m	4	2	Augenschmerzen	NULL	NULL	NULL	NULL	Augenschmerzen: einen Tag bis eine Woche, mäßige Intensität, Lateralität ein Auge; Gerötetes Auge: Seite ein Auge; Etwas im Auge haben; Tränende Augen; Verklebte Augenlider; Juckendes Auge, Augenlidschmerzen	Raucher; Hoher Blutdruck; Diabetes; Lichtempfindliche Augen; Ausfluss aus dem Auge; Vor Kurzem Verwendung von Kontaktlinsen; Augenverletzung; Anschwellen des Gesichts; Trockene Augen; Hautausschlag im Gesicht; Kribbeln im Gesicht; Juckende Haut im Gesicht; Ungewöhnliche Weißfärbung im Auge; Gerötetes Augenlid; Augenzucken; Ungewolltes Schließen der Augen; Vollständiger Verlust des Sehvermögens
227	1228		ophthalmo	42	m	4	2	Etwas im Auge haben: einen Tag bis eine Woche	NULL	NULL	NULL	NULL	Raucher; Etwas im Auge haben: einen Tag bis eine Woche, beide Augen gerötet; Juckendes Auge; Ungewolltes Schließen der Augen; Ausfluss aus dem Auge: blutig; Verklebte Augenlider; Tränende Augen; Augenschmerzen. mäßige Intensität, Lateralität ein Auge; Geschwollenes Augenlid: Lateralität ein Auge; Lichtempfindliche Augen; Verringertes Sehvermögen: Lateralität ein Auge, Plötzliches Auftreten; Augen…	Hoher Blutdruck; Diabetes; Trockene Augen; Vor kurzem Verwendung von Kontaktlinsen; Unterschiedlich große Pupillen; Ungewöhnliche Weißfärbung im Auge; Hautausschlag im Gesicht; Aufgedunsene Augen
228	1229		Ortho	23	w	4	2	Knöchelschmerzen: kürzer als einen Tag, verschlechternd bei Aktivität, Lateralität eine Seite, starke Intensität	NULL	NULL	NULL	NULL	Raucher; Knöchelschmerzen: kürzer als einen Tag, verschlechternd bei Aktivität, Lateralität eine Seite, starke Intensität; Fußknöchelschwellung: Lateralität ein Fußknöchel; Druckschmerzhafter Knöchel: eine Seite; verringerte Beweglichkeit des Sprunggelenks; Schwellung an der Außenseite des Fußknöchels; Druckschmerz am äußeren Fußknöchel; Kürzlich vergangene Infektionskrankheit; Schwierigkeiten be…	Schwanger; Hoher Blutdruck; Diabetes; Arm- oder Beinverletzung; Vorangegangene körperliche Anstrengung; Fersendruckschmerz; Fersenschemrzen; Schmerzen in mehr als einem Gelenk
229	1230		ophthalmo	45	w	4	1	Schmerzen im Handgelenk: kürzer als einen Tag, verschlechternd bei Aktivität, Lateralität eine Seite, mäßige Intensität	NULL	NULL	NULL	NULL	Schmerzen im Handgelenk: kürzer als einen Tag, verschlechternd bei Aktivität, Lateralität eine Seite, mäßige Intensität; Geschwollenes Handgelenk; Druckschmerzhaftes Handgelenk: eine Seite; Bluterguss am Handgelenk; Verringerte Beweglichkeit des Handgelenks; Arm- oder Beinverletzung; Geschwollenes Fingergelenk; Bluterguss am Unterarm; Überwärmte Haut am Unterarm; Unterarmschmerzen: verschlechtern…	Raucher; Schwanger; Hoher Blutdruck; Diabetes; Kribbeln in der Hand; Druckschmerzhafte Finger; Gefühlsverlust in der Hand; Berührungsempfindliche Hand; Knoten unter der Haut am Handgelenk; Überwärmte Haut am Handgelenk; Hautwunde am Arm; Gerötete Haut am Handgelenk; Rötung der Haut am Arm; Handschmerzen
230	1231		Innere	48	w	4	1	Brustkorbschmerzen: einen Tag bis eine Woche, auf einer Seite des Brustkorbs, starke Intensität, strahlt aus, nicht Druckschmerzhaft, Einnahme eines Magensäureblockers hat kein Effekt, verstärkend bei körperlicher Bewegung, Verstärkend beim Atmen	Nackenschmerzen: einen Tag bis eine Woche	Vermehrtes Schwitzen: einen Tag bis eine Woche	NULL	NULL	Schnelles Atmen; Atembeschwerden: Schwere in Ruhe, Atembeschwerden in der Nacht; Verringerte körperliche Leistungsfähigkeit; Schmerzen im oberen Rücken: verschlechternd bei körperlicher Betätigung, starke Intensität; Schwindel: kein Effekt bei abruptem Aufstehen, wie ein Gefühl von Benommenheit; Schneller Puls; Unruhe	Raucher; Schwanger; Diabetes; Plötzlich starke Angst, Blaue Lippen; Engegefühl in der Brust; Hautrötung am Bein; Überwärmte Haut am Bein; Blasses Gesicht; Sturz; Schwellung des Beins; Verwirrung; Unterschenkelschmerzen; Pfeifendes Atemgeräusch; Im Schlaf nach Luft schnappen; Kurzzeitiger Bewusstseinsverlust
231	1232		HNO	44	w	4	2	Nasenschmerzen: einen Tag bis eine Woche	Stirnschwellung: einen Tag bis eine Woche	Kieferschwellung: einen Tag bis eine Woche	NULL	NULL	Augenschmerzen: Lateralität beide Augen, starke Intensität; Augenlidschmerzen; Berührungsempfindliches Gesicht: eine Seite; Schmerzen ums Auge; Kopfschmerzen: Lateralität beide Seiten, Pochend, verstärkend beim sich nach vorne beugen, starke Intensität; Verringertes Sehvermögen: Lateralität beide Seiten, kein plötzliches Auftreten	Raucher; Schwanger; Hoher Blutdruck; Diabetes, Nasenbluten; gerötete Gesichtshaut; Blutergüsse im Gesicht; Gefühlsverlust im Gesicht; Gerötete Haut im Gesicht; Gerötete Haut am Hals; Nasenverletzung; Kürzliche Sonnen- oder Hitzebelastung; Extrem kalten Temperaturen ausgesetzt; Kopf- oder Halsverletzung; Stiche oder Bisse von Insekten oder ähnlichen Tieren; Hautausschlag im Gesicht; Überwärmte Hau…
232	1233	1	NULL	22	w	4	NULL	NULL	NULL	NULL	NULL	NULL	NULL	NULL
233	1234		Ortho	62	w	4	2	Fußschmerzen: einen Tag bis eine Woche, verschlechternd bei Bewegung, eine Seite, mäßige Intensität;	NULL	NULL	NULL	NULL	Hoher Blutdruck; Schwierigkeiten beim Laufen; Unfähigkeit, das Körpergewicht zu tragen; Schmerzen auf dem Fußrücken	Raucher; Schwanger; Diabetes; Schwellung an der Außenseite des Fußknöchels; Geschwollenes Zehengelenk; Fersenschmerzen; Arm- oder Beinverletzung; Intensive körperliche Aktivität; Schmerzhafter Fußnagelfalz; Schmerzen im unteren Rücken; Eingewachsener Zehennagel; Verringerte Beweglichkeit im unteren Rücken; Hautrötung am Bein; Gefühlsverlust im Bein; Fersendruckschmerz; Schmerzen im Großzehengrund…
234	1235		Ortho	55	w	5	2	Schulterschmerzen: einen Tag bis eine Woche, verschlechternd bei Aktivität, Lateralität eine Seite, starke Intensität	NULL	NULL	NULL	NULL	Raucher; Verringerte Beweglichkeit der Schulter; Ungleiche Schultern; Druckschmerzhafte Schulter: eine Seite; Arm- oder Beinverletzung; Oberarmschmerzen: verschlechternd bei Bewegung, eine Seite, starke Intensität; Druckschmerzhaftigkeit der Schultermuskeln	Schwanger; Diabetes; Brustverletzung; Bluterguss auf dem Brustkorb; Bluterguss am Arm; Hautwunde an der Schulter; Gerötete Haut an der Schulter
235	1236		Ortho	52	w	3	1	Schmerzen im Handgelenk: einen Tag bis eine Woche, verschlechternd bei Aktivität, Lateralität eine Seite, starke Intensität	NULL	NULL	NULL	NULL	Raucher; Bluterguss am Handgelenk; Verringerte Beweglichkeit des Handgelenks; Geschwollenes Handgelenk; Druckschmerzhaftes Handgelenk: eine Seite; Arm- oder Beinverletzung; Berührungsempfindliche Hand: eine Seite; Geschwollenes Fingergelenk; Handgelenkschmerzen: verschlechternd bei Bewegung, eine Seite, starke Intensität; Unterarmschmerzen: verschlechternd bei Bewegung, eine Seite, starke Intensi…	Schwanger; Hoher Blutdruck; Diabetes; kribbeln in der Hand; Druckschmerzhafte Fingergelenke; Gefühlsverlust in der Hand; Knoten unter Haut am Handgelenk; Überwärmte Haut am Handgelenk; Hautwunde am Arm; Rötung der Haut am Arm; Berührungsempfindlichkeit der ersten drei Finger; Überwärmte Haut am Unterarm; Schwäche in der Hand
236	1237		Ortho	21	m	3	2	Knieschmerzen: kürzer als einen Tag, eine Seite, mäßige Intensität	NULL	NULL	NULL	NULL	Raucher; Schmerzen im Bereich der Kniescheibe; Druckschmerzhaftes Knie: eine Seite; Geschwollenes Knie; Intensive körperliche Aktivität	Hoher Blutdruck; Diabetes; Arm- oder Beinverletzung; Vorangegangene körperliche Anstrengung
237	1238		Ortho	21	m	4	4	Flankenschmerzen: einen Tag bis eine Woche, rechts, starke Intensität, nicht krampfartig	NULL	NULL	NULL	NULL	Hoher Blutdruck; Schmerzen im unteren Rücken: verschlechternd bei körperlicher Betätigung, starke Intensität, Ausstrahlen ins Bein; Gefühlsverlust im Bein: eine Seite; Verringerte Beweglichkeit im unteren Rücken; Unterschenkelschmerzen: verschlechternd bei Bewegung, eine Seite, starke Intensität; Schmerzen im Gesäß: verschlechternd bei Aktivität, eine Seite, starke Intensität; Wadenschmerzen; Sch…	Raucher; Diabetes; Häufiges Bedürfnis zu urinieren; Blase auf dem Torso; Intensiver Drang zu urinieren; Hautausschlag am Oberkörper; Wirbelsäulenverletzung; Fußschmerzen; Müdigkeit; Kribbeln im Unterschenkel
238	1239		Innere	56	m	3	3	Husten: einen Tag bis eine Woche, Husten mit Schleim, ohne blutigen Auswurf	Kopfschmerzen: einen Tag bis eine Woche, beide Seiten nicht pochend, kein Effekt beim nach vorn beugen, starke Intensität	Brustkorbschmerzen: einen Tag bis eine Woche, eine Seite des Brustkorbes, mäßige Intensität, Ausstrahlen, nicht Druckschmerzhaft, Einnahme eines Magensäurebklockers hat keinen Effekt, verstärkt beim Atmen	Müdigkeit: einen Tag bis eine Woche	Appetitverlust: einen Tag bis eine Woche; Fieber: 37.5-38	Atembeschwerden: bei leichten Aktivitäten, nicht in der Nacht; Schüttelfrost; Allgemeine Muskelschmerzen	Raucher; Hoher Blutdruck; Diabetes; Schnelles Atmen; Laufende Nase; Geröteter Rachen; Halsschmerzen; Blauer Zeh; Flecken im Mund; Verstopfte Nase; Blaue Lippen; Pfeifendes Atemgeräusch; Schneller Puls; Trockener Mund; Veränderung der Stimme; Kloß im Hals; Schmerzhaftes Schlucken
239	1240		Innere	36	w	4	1	Engegefühl in der Brust: eine Woche bis einen Monat, verstärkend bei körperlicher Aktivität	Husten: eine Woche bis einen Monat, mit Schleim, kein blutiger Auswurf;	NULL	NULL	NULL	Atembeschwerden: Schwere in Ruhe, nicht in der Nacht; Brustkorbschmerzen: auf beiden Seiten des Brustkorbs, mäßige Intensität, strahlt aus, nicht Druckschmerzhaft, Einnahme eines Magensäureblockers hat kein Effekt, körperliche Aktivität hat kein Effekt, Atmen hat keinen Effekt; Geschwächtes Immunsystem; Schneller Puls; Verringerte körperliche Leistungsfähigkeit; Allgemeine Muskelschmerzen	Raucher; Schwanger; Hoher Blutdruck; Diabetes; Schnelles Atmen; Fieber; Pfeifendes Atemgeräusch; Gewichtsverlust; Vermehrtes Schwitzen; Schüttelfrost, Kurzzeitiger Bewusstseinsverlust; Appetitverlust; Schwindel; Kopfschmerzen; Müdigkeit; Juckreiz im Rachen; Häufiges Räuspern; Kloß im Hals; Geschwollene Drüsen am Hals
DROP OUT	1241	1	NULL	NULL	NULL	NULL	NULL	NULL	NULL	NULL	NULL	NULL	NULL	NULL
240	1242		Innere	56	w	3	1	Verringerte körperliche Leistungsfähigkeit	Brustkorbschmerzen	NULL	NULL	NULL	Verringerte körperliche Leistungsfähigkeit: einen Tag bis eine Woche; Brustkorbschmerzen: einen Tag bis eine Woche, auf einer Seite des Brustkorbs, mäßige Intensität, Strahlt aus, nicht Druckschmerzhaft, Einnahme eines Magensäureblockers hat kein Effekt, verstärkend bei körperlicher Anstrengung, Atmen hat kein Effekt; Atembeschwerden: Schwere in Ruhe, keine Atembeschwerden in der Nacht; Vermehrte…	Raucher; Schwanger; Hoher Blutdruck; Diabetes; Plötzliche starke Angst; Sturz; Schnelles Atmen; Kurzzeitiger Bewusstseinsverlust; Schmerzen im unteren Rücken; Häufiger und schwerer Alkoholkonsum; Verwirrung; Gefühl eines abnormalen Herzschlags, Angst; Unruhe; Schwindel; Erbrechen; Übelkeit; Lokal verringerte Hauttemperatur
241	1243		Ortho	19	w	4	2	Zehenschmerzen	NULL	NULL	NULL	NULL	Zehenschmerzen: einen Tag bis eine Woche, verschlechternd bei Bewegung, eine Seite, starke Intensität; Geschwollenes Zehengelenk; Verringerte Beweglichkeit der Zehen; Druckschmerzhafte Zehengrundgelenke; Arm- oder Beinverletzung; Vorangegangene körperliche Anstrengung; Schwierigkeiten beim Laufen; Berührungsempfindlicher Fuß: eine Seite; Humpeln	Raucher; Schwanger; Hoher Blutdruck; Diabetes; Geschwollenes Zehengelenk; Unfähigkeit, das Körpergewicht zu tragen; Schmerzen im Großzehengelenk; Schiefstand der Großzehe; Gerötete Haut auf dem Zehengelenk; Verfärbung des Zehennagels; Schmerzen im großen Zeh; Fußknöchelschwellung; Hautwunde am Zeh; Gefühlsverlust im Bein; Bluterguss am Bein; Druckschmerzhaftes Großzehengrundgelenk; Schwellung des…
242	1244		Ortho	29	m	4	2	Handschmerzen: kürzer als einen Tag, verschlechternd bei Bewegung, eine Seite, milde Intensität	NULL	NULL	NULL	NULL	Fingerschmerzen; Arm- oder Beinverletzung; Gelenkschmerzen in den Fingern: verschlechternd bei Aktivität, eine Seite, milde Intensität; Druckschmerzhafte Fingergelenke: eine Seite; Hautwunde an der Hand: schmerzhaft, juckend, verkrustete Oberfläche, schwarzer Schorf; Kribbeln in der Hand: eine Seite; Überwärmte Haut am Finger	Raucher; Diabetes; Bluterguss am Finger; Verringerte Beweglichkeit Finger; Schmerzhafter Daumen; Geschwollene Hand; Verfärbung des Fingernagelfalz; Geschwollenes Fingergelenk; Schmerzhafter Fingernagelfalz; Morgensteifigkeit; Kratzspuren an der Hand; Verringerte Beweglichkeit des Handgelenks; Finger, die sich ungewöhnlich drehen lassen; Gerötete Haut an den Fingern; Berührungsempfindliche Hand
243	1245		HNO	23	m	3	4	Schluckbeschwerden: einen Monat bis ein Jahr, mäßige Intensität	NULL	NULL	NULL	NULL	Aufstoßen von Nahrung; Sich schnell voll fühlen; Vermehrtes Aufstoßen; Schmerzhaftes Schlucken: mäßige Intensität; Veränderung der Stimme	Raucher; Hoher Blutdruck; Diabetes; Sodbrennen; Säure-Rückfluss; Trockene Augen; Brustkorbschmerzen; Gefühl eines aufgeblähten Bauches; Unruhe; Gewichtsverlust; Übelkeit; Bauchschmerzen; Engegefühl in der Brust; Appetitverlust; Erbrechen; Husten
397	1246		Ortho	53	w	3	3	Knieschmerzen: einen Tag bis eine Woche, verschlechternd bei Aktivität, eine Site, starke Intensität	NULL	NULL	NULL	NULL	Druckschmerzhaftes Knie: eine Seite; Bluterguss am Knie; Schmerzen im Bereich der Kniescheibe; Geschwollenes Knie; Humpeln; Arm- oder Beinverletzung; Vorangegangene körperliche Anstrengung; Instabiles Knie; Oberschenkelschmerzen: verschlechternd bei Bewegung, eine Seite, starke Intensität; Druckschmerzhafte Außenseite des Knies	Raucher; Diabetes; Eingeschränkte Beweglichkeit des Knies; Unfähigkeit, das Körpergewicht zu tragen; Druckschmerzhafte Innenseite des Knies
244	1247		Ortho	72	w	4	1	Brustkorbschmerzen: einen Tag bis eine Woche, einseitig, mäßig, nicht ausstrahlend, keine Druckschmerzhaftigkeit, kein Effekt durch Magensäureblocker, verstärkend bei körperlicher Aktivität, kein Effekt beim Atmen	NULL	NULL	NULL	NULL	Raucher; Brustkorbverletzung; Bluterguss am Oberkörper	Schwanger; Hoher Blutdruck; Diabetes; Engegefühl in der Brust; Schnelles Atmen; Plötzliche starke Angst; Blase auf dem Torso; Atembeschwerden; Vorangegangene körperliche Anstrengung; Bauchverletzung; Bauchschmerzen; Verringerte körperliche Leistungsfähigkeit; Rückenschmerzen; Bluterguss auf dem Brustkorb; Brustwandschwellung; Druckschmerzhaftigkeit der Brustmuskulatur; Schneller Puls
245	1248		Innere	79	m	4	1	Bauchschmerzen: einen Tag bis eine Woche, links unten, mäßige Intensität, Krämpfe, kein Effekt nach Stuhlgang	Atembeschwerden: eine Woche bis einen Monat, in Ruhe, in der Nacht;	Husten: eine Woche bis einen Monat, kein Schleim, blutiger Auswurf	NULL	NULL	Erbrechen: nicht in der Lage Flüssigkeiten bei sich zu behalten, nicht Schwallartig; Tremor; Unruhe; Einnahme von opiumhaltigen Drogen oder Medikamenten, Geschwollener Bauch; Druckschmerzhafter Bauch: links unten; Gefühl eines aufgeböhten Bauches; Blasses Gesicht	Raucher; Hoher Blutdruck; Diabetes; Flankenschmerz; Durchfall; Häufiger und schwerer Alkoholkonsum; Juckreiz im Inneren des Mundes; Fieber; Vermehrtes Schwitzen; Verstopfung; Muskelkrämpfe; Schnelles Atmen; Häufiges Bedürfnis zu urinieren; Tränende Augen; Intensiver Drang zu urinieren; Weniger Urin als üblich ausscheiden; Appetitverlust
246	1249		Innere	57	m	4	2	Müdigkeit	Apathie	NULL	NULL	NULL	Hoher Blutdruck; Diabetes; Müdigkeit: einen Tag bis eine Woche; Apathie: einen Tag bis eine Woche; Depressive Stimmung: hat Auswirkung auf das tägliche Leben, bis hin zur Unfähigkeit, die üblichen Aktivitäten zu bewältigen; Intensiver Drang zu urinieren; Verringerte körperliche Leistungsfähigkeit; Blasses Gesicht; Konzentrationsschwierigkeiten; Gleichgewichtsprobleme	Raucher; Schwierigkeiten, einzuschlafen oder durchzuschlafen; Gefühl eines abnormalen Herzschlags; Atembeschwerden; Appetitverlust; Selbstmordtendenzen; Einnahme von opiumhaltigen Drogen oder Medikamenten; Ein kürzlich stattgefundenes anstrengendes Ereignis im eigenen Leben; BMI über 25; Muskelkrämpfe; Verringertes Sehvermögen; Kürzlicher Langstreckenflug; Beeinträchtigte Koordination; Depressive…
247	1250		HNO	21	w	3	3	Zahnschmerzen: kürzer als einen Tag, mäßige Intensität	NULL	NULL	NULL	NULL	Raucher; Angebrochener Zahn; Schwierigkeiten beim Kauen; Blutung im Mund; Lockere Zähne; Wunden im Mund: schmerzhaft; Unangenehmer Geschmack im Mund; Appetitverlust	Schwanger; Hoher Blutdruck; Diabetes; Schmerzen im Gesicht; Fehlender Zahn; Knoten im Mund; Überwärmte Haut im Gesicht; Flecken oder Verfärbung auf den Zähnen; Anschwellen des Gesichts; Fieber; Sabbern; Schüttelfrost
248	1251		Ortho	75	w	4	1	Beinschmerzen: eine Woche bis einen Monat, verschlechternd bei Bewegung, eine Seite betroffen, starke Intensität	Fußschmerzen	NULL	NULL	NULL	Hoher Blutdruck; Fußschmerzen; Fersendruckschmerz: eine Seite, unter der Ferse; Fersenschmerz; Humpeln; Gerötete Haut an der Ferse: schmerzhaft, kein Juckreiz; Fußsohlenschmerz; Verringerte Beweglichkeit des Sprunggelenks; Bluterguss an der Ferse; Fußknöchelschwellung: ein Fußknöchel; Arm- oder Beinverletzung; Knöchelschmerzen: verschlechternd bei Aktivität, eine Seite, starke Intensität; Unfähig…	Raucher; Schwanger; Diabetes; Intensive körperliche Aktivität; Vorangegangene körperliche Anstrengung; Deformierter Knöchel
249	1252		Neuro	64	m	4	5	Kopfschmerzen: einen Monat bis ein Jahr, eine Seite, nicht pochend, verstärkend beim nach vorne beugen	Druckschmerzhaftigkeit hinter dem Ohr: einen Monat bis ein Jahr, ein Ohr	Lichtblitze: einen Monat bis ein Jahr	NULL	NULL	Druckschmerzhaftigkeit der Kiefermuskeln; Schmerzen im Kiefergelenk; Verspannte Kiefermuskeln; Schmerzen im Gesicht; Schmerzen im Hals- und Nackenbereich; Schmerzen im Unterkiefer	Raucher; Hoher Blutdruck; Diabetes; Lichtempfindliche Augen; Erbrechen; Erhöhte Geräuschempfindlichkeit; Zahnschmerzen
250	1253		HNO	35	w	3	4	Völlegefühl im Ohr: kürzer als einen Tag, ein Ohr	Blutergüsse im Gesicht: kürzer als einen Tag	NULL	NULL	NULL	Schwierigkeiten beim Hören: eine Seite; Fehlender Druckausgleich der Ohren; Schmerzen im Kiefergelenk; Kopfschmerzen: beide Seiten, pochend, kein Effekt bei nach vorne beugen, mäßige Intensität	Raucher; Schwanger; Hoher Blutdruck; Diabetes; Geräusch im Ohr; Ausfluss aus dem Ohr; Gleichgewichtsprobleme; Schwindel; Laufende Nase; Juckendes Ohr; Schmerzen vor dem Ohr; Schwierigkeiten beim Laufen; Fieber; Plötzlich nachlassende Ohrenschmerzen; Verstopfte Nase; Geschwollene Drüsen am Hals; Schneller Puls; Druckschmerzhafte Kopfhaut; Schüttelfrost
251	1254		Innere	66	m	3	4	Flankenschmerz: eine Woche bis einen Monat, links, mäßige Intensität, krampfartig	NULL	NULL	NULL	NULL	Häufiges Bedürfnis zu urinieren; Intensiver Drang zu urinieren; Übelkeit: mäßige Intensität; Bauchschmerzen: links unten, mäßige Intensität, Krämpfe, kein Effekt beim Essen, kein Effekt nach Stuhlgang; Druckschmerzhaftigkeit der unteren Rückenmuskeln; Appetitverlust	Raucher; Diabetes; Erbrechen; Fieber; Roter Urin; Leistenschmerzen
252	1255		Ortho	40	m	4	1	Schmerzen im Handgelenk	NULL	NULL	NULL	NULL	Raucher; Schmerzen im Handgelenk: einen Tag bis eine Woche, verbessernd bei Aktivität, eine Seite, milde Intensität; Geschwollenes Handgelenk; Arm- oder Beinverletzung; Verringerte Beweglichkeit des Handgelenks; Berührungsempfindlicher Arm: eine Seite; Rötung der Haut am Arm: nicht schmerzhaft, kein Juckreiz; Armmuskelschwäche: eine Seite	Hoher Blutdruck; Diabetes; Ausfluss aus dem Penis; Druckschmerzhaftes Handgelenk; Schmerzhaftes Handgelenk; Schmerzhaftes Wasserlassen; Engegefühl in der Brust; Bluterguss am Handgelenk; Druckschmerzhafte Fingergelenke; Gefühlsverlust in der Hand; Kribbeln in der Hand; Knoten unter der Haut an einem Gelenk; Unterarmschmerzen; Berührungsempfindliche Hand; Hautwunde am Arm; Handschmerzen; Kalte Hau…
253	1256		Ortho	35	m	4	5	Schwindel: einen Tag bis eine Woche, verstärkend bei abruptem Aufstehen, wie ein Gefühl, dass sich alles dreht	Schmerzen im Hals- und Nackenbereich: einen Tag bis eine Woche	Kopfschmerzen: einen Tag bis eine Woche, beide Seiten, nicht pochend, verstärkend beim sich nach vorne beugen, mäßige Intensität	Übelkeit: einen Tag bis eine Woche, milde Intensität	NULL	Gleichgewichtsprobleme; Geräusch im Ohr: beide Ohren; Völlegefühl im Ohr: ein Ohr; Schwierigkeiten beim Laufen; Verringertes Sehvermögen: beide Augen, plötzliches Auftreten; Vermehrtes Schwitzen; Verlangsamte oder verringerte Körperbewegungen; Müdigkeit	Raucher; Hoher Blutdruck; Diabetes; Erinnerungsverlust; Erbrechen; Änderung im Verhalten; Kürzliche Reise in einer Hochgebirgsregion; Vor kurzem Exposition gegenüber Bewegung; Kopf- oder Halsverletzung; Kürzlicher Alkoholkonsum; Schwierigkeiten beim Hören; Plötzliche starke Angst; Schneller Puls; Einatmen von Kohlenmonoxid vor kurzer Zeit; Appetitverlust; Fehlender Druckausgleich der Ohren; Doppe…
254	1257		Derma	34	m	4	5	Hautausschlag am Arm	Kopfschmerzen	Übelkeit	NULL	NULL	Hautausschlag am Arm: eine Woche bis einen Monat, schmerzhaft, Juckreiz, nicht wegdrückbar, erhaben; Kopfschmerzen: eine Woche bis einen Monat, beide Seiten, pochend, kein Effekt beim sich nach vorne beugen, mäßige Intensität; Übelkeit: eine Woche bis einen Monat, milde Intensität; Juckende Haut an den Handflächen; Hautausschlag am Unterarm; Kratzspuren am Arm; Rötung der Haut am Arm: schmerzhaft…	Raucher; Hoher Blutdruck; Diabetes; Blase am Arm; Überwärmte Haut am Arm; Kleine Hauterhebungen am Arm; Psoriasis; Stiche oder Bisse von Insekten oder ähnlichen Tieren
255	1258		Innere	52	m	3	7	Schüttelfrost: einen Tag bis eine Woche;	NULL	NULL	NULL	NULL	Hoher Blutdruck; Husten: kein Schleim, kein blutiger Auswurf	Raucher; Diabetes; Fieber; Laufende Nase; Allgemeine Muskelschmerzen; Geröteter Rachen; Halsschmerzen; Atembeschwerden; Bauchschmerzen; Juckreiz in der Nase; Schnelles Atmen; Frische Verbrennung; Hautrötung am Bein; Appetitverlust; Extrem kalten Temperaturen ausgesetzt; Verstopfte Nase; Kopfschmerzen; Vermehrtes Schwitzen; Flecken oder Verfärbung auf den Zähnen; Zahnverletzung
256	1259		Innere	38	m	4	1	NULL	NULL	NULL	NULL	NULL	NULL	NULL
257	1260		Ortho	55	w	4	2	Knöchelschmerzen	NULL	NULL	NULL	NULL	Knöchelschmerzen: kürzer als einen Tag, verschlechternd bei Aktivität, eine Seite, mäßige Intensität; Humpeln; Arm- oder Beinverletzung; Vorangegangene körperliche Anstrengung; Unfähigkeit, das Körpergewicht zu tragen ; Instabiler Fußknöchel	Raucher; Hoher Blutdruck; Diabetes; Druckschmerzhafter Knöchel; Fußknöchelschwellung; Verringerte Beweglichkeit des Sprunggelenks; Schwellung am Fußrücken; Fersendruckschmerz; Deformierter Fußknöchel; Bluterguss am Knöchel; Fersenschmerz; Schmerzen auf dem Fußrücken; Wadenschmerz; Fersenschwellung; Überwärmte Haut am Knöchel; Bluterguss am Fuß; Gerötete Haut am Fuß; Überwärmte Haut am Fuß; Muskel…
258	1261		Ortho	47	w	4	2	Unterarmschmerzen	NULL	NULL	NULL	NULL	Raucher; Hoher Blutdruck; Unterarmschmerzen: kürzer als einen Tag, verschlechternd bei Bewegung, eine Seite, starke Intensität; Geschwollener Unterarm: eine Seite; Druckschmerzhaftigkeit des Handgelenks; Arm- oder Beinverletzung; Verringerte Beweglichkeit des Handgelenks; Schmerzen im Handgelenk: verschlechternd bei Bewegung, eine Seite, starke Intensität; Hautwunde am Arm: nicht schmerzhaft, kei…	Schwanger; Diabetes; Bluterguss am Unterarm; Überwärmte Haut am Unterarm; Muskelverspannung in den oberen Gliedmaßen; Vorangegangene körperliche Anstrengung; Gefühlsverlust im Unterarm; Verringerte Beweglichkeit des Ellenbogens; Kribbeln im Arm; Muskelkrämpfe in den Armen und Händen; Berührungsempfindlicher Arm; Gerötete Haut am Unterarm; Geschwollene Hand; Handschmerzen; Überwärmte Haut am Ellen…
259	1262		Ortho	67	m	4	4	Zehenschmerzen	NULL	NULL	NULL	NULL	Zehenschmerzen: kürzer als einen Tag, verschlechternd bei Bewegung, eine Seite, starke Intensität; Geschwollenes Zehengelenk; Druckschmerzhafte Zehengelenke: eine Seite; Verringerte Beweglichkeit der Zehen; Geschwollenes Zehengrundgelenk; Gerötete Haut auf dem Zehengrundgelenk: Schmerzhaft, kein Juckreiz; Überwärmte Haut an einem Zehengelenk	Raucher; Schwanger; Hoher Blutdruck; Diabetes; Geschwollenes Großzehengelenk; Arm- oder Beinverletzung; Schmerzen im Großzehengelenk; Druckschmerzhaftes Großzehengelenk; Gerötete Haut am Großzehengelenk
DROP OUT	1263	1	NULL	NULL	NULL	NULL	NULL	NULL	NULL	NULL	NULL	NULL	NULL	NULL
261	1264		Innere	70	w	4	2	Allgemeines Krankheitsgefühl	Atembeschwerden	Schwindel	NULL	NULL	Raucher; Diabetes; Allgemeines Krankheitsgefühl: einen Monat bis ein Jahr; Atembeschwerden: einen Monat bis ein Jahr, in Ruhe, nicht in der Nacht; Schwindel: einen Monat bis ein Jahr, verstärkend bei abruptem Aufstehen, wie ein Gefühl von Benommenheit; Verringerte körperliche Leistungsfähigkeit; Husten: mit Schleim, ohne blutigen Auswurf; Wiederholte Atemwegsinfektionen; Schwellung des Beins: bei…	Hoher Blutdruck; Pfeifendes Atemgeräusch
262	1265		Innere	22	m	4	2	Übelkeit	Schwindel	NULL	NULL	NULL	Hoher Blutdruck; Übelkeit: kürzer als einen Tag, starke Intensität; Schwindel: kürzer als einen Tag, verstärkend bei abruptem Aufstehen, wie ein Schwanken; Gleichgewichtsprobleme; Appetitverlust; Druckschmerzhafter Bauch: im Beckenbereich; Kürzlich statt gefundener großer chirurgischer Eingriff	Raucher; Schwanger; Diabetes; Durchfall; Verringerte Grobmotorik; Erbrechen; Kürzlicher Alkoholkonsum; Einatmen von Kohlenmonoxid vor kurzer Zeit; Kopf- oder Halsverletzung; Kopfschmerzen; Vor kurzem Exposition gegenüber Bewegung; Völlegfühl im Ohr; Häufiger und schwerer Alkoholkonsum; Sturz; Flankenschmerz; Geschwollener Bauch; Verdauungsprobleme; Blasses Gesicht; Schwierigkeiten beim Laufen; Ve…
263	1266	1 (no informed consent)	Ortho	70	m	4	2	Knieschmerzen: eine Woche bis einen Monat, verschlechternd bei Aktivität, eine Seite, starke Intensität	NULL	NULL	NULL	NULL	/	Raucher; Hoher Blutdruck; Diabetes; Instabiles Knie; Eingeschränkte Beweglichkeit des Knies; Arm- oder Beinverletzung; überwärmte Haut am Knie; Schmerzen im Bereich der Kniescheibe; Schienbeinschmerzen; Bluterguss am Knie; Druckschmerzhafte Außenseite des Knies; Gerötetes Knie; Schmerzen in der Kniekehle; Unfähigkeit das Körpergewicht zu tragen; Hautwunde am Knie; Oberschenkelschmerzen; Schmerzen…
264	1267		HNO	80	w	4	5	Schwierigkeiten beim Hören: eine Woche bis einen Monat, ein Ohr;	NULL	NULL	NULL	NULL	Diabetes; Völlegefühl im Ohr: ein Ohr; Ausfluss aus dem Ohr; Juckendes Ohr; Ohrenschmerzen: ein Ohr, starke Intensität	Raucher; Schwindel; Kopfschmerzen; Geräusch im Ohr; Schwierigkeiten beim Laufen; Gleichgewichtsprobleme; Trockener Hals
265	1268		Neuro	61	w	4	4	Übelkeit: eine Woche bis einen Monat, starke Intensität	Schwindel: eine Woche bis einen Monat, verstärkend bei abruptem Aufstehen, wie ein Gefühl von Benommenheit	Völlegefühl im Ohr: eine Woche bis einen Monat, ein Ohr	NULL	NULL	Hoher Blutdruck; Appetitverlust; Laufende Nase: Aussehen klar; Verstopfte Nase; Müdigkeit	Raucher; Schwanger; Diabetes; Bauchschmerzen; Erbrechen; Aufgedunsene Augen; Allgemeine Gelb- oder Dunkelfärbung der Haut; Cholezystektomie; Druckschmerzhafter Bauch; Schmerzen in der Nasenhöhle; Einnahme von opiumhaltigen Drogen oder Medikamenten; Husten; Schmerzen hinter dem Auge; Halsschmerzen; Juckreiz im Inneren des Mundes; Verdauungsbeschwerden; Gerötete Gesichtshaut; Einatmen von Kohlenmon…
266	1269	1 (no informed consent)	Innere	31	w	4	2	Bauchschmerzen: einen Tag bis eine Woche; Rechts oben; mäßige Intensität; keine Krämpfe, Essen hat kein Effekt, Stuhlgang hat keinen Effekt	Fieber: einen Tag bis eine Woche, 38.1NULL0*C	Druckschmerzhafter Bauch: einen Tag bis eine Woche, Rechts oben	NULL	NULL	Diabetes; Rechts oben; Cholezystektomie; Schneller Puls; Verdauungsbeschwerden; Gefühl eines aufgeblähten Bauches; Geschwollener Bauch	Raucher; Schwanger; Hoher Blutdruck; Gelbe Augen; Allgemein Gelb- oder Dunkelfärbung der Haut; Flankenschmerz; Appetitverlust; Schüttelfrost; Komplette Hysterektomie; Sexuell aktiv; Häufiger und schwerer Alkoholkonsum; Häufiges Bedürfnis zu urinieren; Durchfall; Rückenschmerzen; Acetaminopheneinahme; Kürzlich statt gefundener großer chirurgischer Eingriff; Erbrechen; Übelkeit; Müdigkeit; Trockene…
267	1270		Innere	26	w	4	3	Bauchschmerzen	NULL	NULL	NULL	NULL	Bauchschmerzen: einen Tag bis eine Woche, links unten, mäßige Intensität, Essen kein Effekt, Stuhlgang kein Effekt; Druckschmerzhafter Bauch: rechts unten; Übelkeit: starke Intensität; Flankeschemrzen: links, mäßige Intensität, krampfartig; Sexuell aktiv; Verwendung einer Verhütungsmethode; Intensiver Drang zu urinieren; Schüttelfrost; Häufiges Wasserlassen in der Nacht; Vermehrtes Schwitzen; Sch…	Raucher; Schwanger; Hoher Blutdruck; Diabetes; Schmerzen während des Geschlechtsverkehrs; Häufiges Bedürfnis zu urinieren; Durchfall; Ungeschützter Geschlechtsverkehr; Bauchverletzung; Komplette Hysterektomie; Schmerzhaftes Wasserlassen; Erbrechen; Druckschmerzhaftigkeit der unteren Rückenmuskeln; Roter Urin; Schwacher Urinstrahl
268	1271		Neuro	20	m	4	4	Schwindel	Kopfschmerz	Übelkeit	NULL	NULL	Schwindel: eine Woche bis einen Monat, verstärkend bei abruptem Aufstehen, wie ein Gefühl von Benommenheit; Kopfschmerzen: eine Woche bis einen Monat, eine Seite, nicht pochend, verstärkend beim nach vorne beugen, milde Intensität; Übelkeit: eine Woche bis einen Monat, milde Intensität; Blasses Gesicht; Müdigkeit; Verringerte körperliche Leistungsfähigkeit; Gleichgewichtsprobleme; Verringertes Se…	Raucher; Schwanger; Hoher Blutdruck; Diabetes; Kurzzeitiger Bewusstseinsverlust; Schneller Puls; Geröteter Rachen; Flecken im Mund; Appetitverlust; Eingerissene Mundwinkel; Gefühl einen abnormalen Herzschlags; Brüchige Nägel; Verlängerter Nachtschlaf; Schwierigkeiten beim Laufen; Sturz; Atembeschwerden
269	1272		Neuro	22	m	4	5	Kopfschmerzen: länger als ein Jahr, eine Seite, verstärkend beim nach vorne Beugen, starke Schmerzen	Augen zusammen kneifen um besser zu sehen: länger als ein Jahr	NULL	NULL	NULL	Raucher Hoher Blutdruck; Lichtempfindliche Augen; Erbrechen: nicht in der Lage Flüssigkeiten bei sich zu behalten (nein), nicht Schwallartig; Lichtblitze sehen; Schmerzen hinter dem Auge; Appetitverlust; Blasses Gesicht	Diabetes; Erhöhte Geräuschempfindlichkeit; Schmerzen im Gesicht
270	1273		Ortho	66	w	4	2	Fingerschmerzen: eine Woche bis einen Monat, verschlechternd bei Bewegung; eine Seite betroffen, mäßige Intensität,	NULL	NULL	NULL	NULL	Verringerte Beweglichkeit der Finger; Geschwollene Hand: eine Seite; Arm oder Beinverletzung; Gelenkschmerzen in den Fingern: verschlechternd durch Aktivität; eine Seite, mäßiger Schmerz; Verfärbung des Fingernagels: blau bis schwarz; Berührungsempfindliche Haut: eine Seite; Schmerzhafter Fingernagelpfalz; Überwärmte Haut am Finger; Hautrötung der Fingergelenke: schmerzhaft (ja), juckend (Nein); …	Raucher; Hoher Blutdruck; Diabetes; Kratzspuren an der Hand; Hautwunde an der Hand; Schwäche in der Hand; Gefühlsverlust in der Hand; Kalter Finger; Kribbeln in der Hand; Schmerzender Daumen;
271	1274		Ortho	31	m	3	4	Schmerzen im unteren Rücken: eine Woche bis einen Monat, kein Effekt bei körperlicher Betätigung, starke Schmerzen, strahlt ins Bein aus	NULL	NULL	NULL	NULL	Verringerte Beweglichkeit im unteren Rücken; Beinschmerzen: eine Seite, starke Schmerzen; Kribbeln im Bein und Fuß: Eine Seite; Verringerte Muskelgröße im Bein; Müdigkeit; Schmerzen im Gesäß; Schwierigkleiten ein oder durch zu schlafen: körperliche Ursachen; Druckschmerzhaftigkeit der Rückenmuskeln; Verspannte Rückenmuskeln; Kribbeln im Oberschenkel; Druckschmerzhaftigkeit der Rückenmuskeln;	Raucher; Schwanger; Gefühlsverlust im Bein; Oberschenkelschmerzen; Fußschmerzen; Unterschenkelschmerz; Schmerzen im Bereich des Steißbeins; Kribbeln im Unterschenkel; Fieber; Muskelschwäche im Bein; Muskelkrämpfe im Rücken.
272	1275		Innere	43	w	4	2	Bauchschmerzen: eine Woche bis einen Monat, rechts unten, starke Schmerzen, Krämpfe, verschlechternd durch Essen.	Häufiges Bedürfnis zu urinieren: eine Woche bis einen Monat	NULL	NULL	NULL	Durchfall: nicht blutig, wässrig;L Blähungen; Gefühl eines aufgeblähten Bauches; Voluminöse Stühle; Plötzlicher Drang zur Darmentleerung: nachts; Verzehr von Milchprodukten; Druckschmerzhafter Bauch; Position: oben rechts; Appetitverlust; Übelkeit: mild	Hoher Blutdruck; Diabetes; Gewichtsverlust; Kopfschmerzen; Untergewicht; Blasses Gesicht; Erbrechen; Schmerzhafter Stuhlgang;
273	1276		Innere	43	w	4	1	Atembeschwerden: eine Woche bis einen Monat, Schwere bei ruhigen Momenten, nachts	Engegefühl in der Brust: eine Woche bis einen Monat, verstärkt durch körperliche Aktivität,	Plötzliche starke Angst: eine Woche bis einen Monat	NULL	NULL	Brustkorbschmerzen: auf beiden Seiten des Brustkorbs, starke Schmerzen, nicht druckschmerzahft, kein Effekt durch Einnahme eines Magensäureblockers, verstärkt durch Atmung; Schüttelfrost; Appetitverlust; Müdigkeit	Schwanger; Hoher Blutdruck; Diabetes; Schnelles Atmen; Husten; Gewichtsverlust; Schneller Puls; Geschwächtes Immunsystem; Fieber; Kopfschmerzen; Schwindel; Verringerte Beweglichkeit des Nackens; Schwierigkeiten beim Hören; Lichtempfindliche Augen; Verwirrung; Vermehrtes Schwitzen; Erbrechen; Übelkeit; Verringertes Sehvermögen
274	1277		Ortho	72	m	4	4	Kopfschmerzen: einen Tag bis eine Woche, beide Seiten, nicht pochend, verstärkt durch nach vorne Beugen, starke Schmerzen	Schwindel: einen Tag bis eine Woche, kein Effekt durch abruptes Aufstehen, wie ein Gefühl von Benommenheit	Übelkeit: einen Tag bis eine Woche, mäßige Intensität	Nackenschmerzen: einen tag bis eine Woche,	Muskelkrämpfe Armen/Händen: 1 T. bis 1 W. // PC 6. Rückenschmerzen: 1 T. bis 1 W, verschlechternd d. Bewegung, starke Schmerzen // PC 7. Muskelkrämpfe Bein: 1 T. bis 1 W. // PC 8. Fußschmerzen: 1 T. bis 1 W., verschlechternd d. Bewegung, eine Seite, mäßig	Verringerte Beweglichkeit des Nackens; Verspannte Muskeln im Nackenbereich; Druckschmerzhaftigkeit der Nackenmuskeln; Schmerzen im oberen Rücken; Kopf- und Halsverletzung; Appetitverlust; Konzentrationsschwierigkeiten; Druckschmerzhafte Kopfhaut	Schwanger; Hoher Blutdruck; Diabetes; Bluterguss am Hals; Gewichtsprobleme
275	1278		Ortho	51	m	4	5	Fingerschmerzen: kürzer als einen Tag, kein Effekt durch Bewegung, eine Seite, milde Schmerzen	NULL	NULL	NULL	NULL	Hoher Blutdruck; Arm- oder Beinverletzung: eine Seite; Berührungsempfindlichkeit der ersten drei Finger	Raucher; Diabetes; Schmerzhafter Fingernagelpfalz; Verfärbung des Fingernagels; Gefühlsverlust in den ersten drei Fingern; Verringerte Beweglichkeit der Finger; Frische Verbrennung; Schmerzen im Handgelenk; Gelenkschmerzen in den Fingern; Rötung der Haut am Arm; Geröteter Nagelpfalz; Schwierigkeiten bei kleinen, feinen Muskelbewegungen; Verringerte Beweglichkeit des Handgelenks; Schwäche in der H…
276	1279		Ortho	74	w	4	5	Fingerschmerzen: Kürzer als einen tag, kein Effekt durch Bewegung, eine Seite, mäßiger Schmerz	NULL	NULL	NULL	NULL	Arm- oder Beinverletzung; Berührungsempfindlichkeit der ersten drei Finger; Kribbeln im Daumen, Zeige- und Mittelfinger: eine Seite; Schmerzender Daumen	Hoher Blutdruck; Diabetes; Schmerzhafter Fingernagelpfalz; Gerötete Haut an der Hand; Verfärbung des Fingernagels; Gefühlsverlust in der Hand; Verringert Beweglichkeit der Finger; Frische Verbrennung; Schmerzen im Handgelenk; Schwellung des Arms; Blasse Finger; Bluterguss am Finger; schmerzen im Hals- und Nackenbereich; Schwierigkeiten bei kleinen, feinen Muskelbewegungen; Unterarmschmerzen; Verr…
277	1280		Innere	74	m	4	4	Brustkorbschmerzen: kürzer als einen Tag, auf einer Seite des Brustkorbs, starke Schmerzen, nicht ausstrahlend, druckschmerzhaft, kein Effekt durch Einnahme von Magesäureblockern, verstärkend durch körperliche Aktivität und Atmen.	Knieschmerzen: kürzer als einen Tag, verschlechternd durch Aktivität, beide Seiten, starke Schmerzen	NULL	NULL	NULL	Hoher Blutdruck; Diabetes; Atembeschwerden: Schwere bei stärkerer Anstrengung; Brustverletzung; Druckschmerzhaftigkeit der Brustmuskulatur; Schnelles Atmen; Unruhe; Verringertes Sehvermögen: beide Augen, plötzlich aufgetreten; Berührungsempfindlicher Oberkörper: eine Seite	Raucher; Schwanger; Bluterguss am Oberkörper; Brustwandschwellung; Schmerzen im oberen Rücken; Schneller Puls; Hautrötung am Bein; Gefühlsverlust am Oberkörper; Überwärmte Haut am Bein; Gefühlsverlust am Oberkörper; Überwärmte Haut am Bein; Husten; Schwellung des Beins; Gefühlsverlust am Oberkörper; Überwärmte Haut am Bein; Husten; Schwellung des Beins; Schwellung am Rücken; Gefühl eines abnormna…
278	1281		Ortho	20	w	4	2	Knieschmerzen: eine Woche bis einen Monat, verschlechternd durch Aktivität, eine Seite, starke Schmerzen	NULL	NULL	NULL	NULL	Eingeschränkte Beweglichkeit des Knies; Druckschmerzhaftes Knie: eine Seite; Druckschmerzhafte Außenseite des Knies; Humpeln	Raucher; Diabetes; Geschwollenes Knie; Bluterguss am Knie; Arm- oder Beinverletzung; Intensive körperliche Aktivität; Knieschmerzen an der Innenseite; Unfähig das Körpergewicht zu tragen; Oberschenkelschmerzen; Überwärmte Haut am Knie, Unterschenkelschmerzen; Fußschmerzen; Schmerzen in der Kniekehle; Hautwunde am Knie; Schmerzen in den Knochen unterhalb des Knies; Knöcherner Bereich unterhalb des…
279	1282		Neuro	52	m	4	2	Kopfschmerzen: einen Tag bis eine Woche, nicht pochend, verstärkend beim nach vorne beugen, mäßige Intensität;	Übelkeit: einen Tag bis eine Woche, mäßige Intensität	Schwindel: einen Tag bis eine Woche, verstärkend bei abruptem Aufstehen	NULL	NULL	Verringerte körperliche Leistungsfähigkeit; Appetitverlust; Erbrechen: in der Lage, Flüssigkeiten bei sich zu behalten, nicht Schwallartig; Lichtempfindliche Augen; Konzentrationsschwierigkeiten; Erhöhte Geräuschempfindlichkeit	Raucher; Schwanger; Hoher Blutdruck; Diabetes; Verwirrung; Schmerzen hinter dem Auge; Verstärkter Durst, Kopf- oder Halsverletzung; Kürzliche Reise in einer Hochgebirgsregion; Kürzliche Sonnen- oder Hitzebelastung; Kürzlicher Alkoholkonsum; Flecken im Mund; Fieber; Länger andauernder Bewusstseinsverlust; Verringertes Sehvermögen; Zuckende Bewegungen am ganzen Körper; Geröteter Rachen; Doppelsehen…
280	1283		Neuro	63	w	3	6	Halsschmerzen: einen Monat bis ein Jahr, starke Intensität	Kribbeln in der Hand: einen Monat bis ein Jahr, beide Seiten	Rückenschmerzen: länger als ein Jahr, verschlechternd bei körperlicher Bewegung, mäßige Intensität	Fersenschmerzen: länger als ein Jahr, verschlechternd bei Bewegung, eine Seite, starke Intensität	NULL	Im Schlaf nach Luft schnappen; Schnarchen; Extreme Tagesschläfrigkeit; Schwierigkeiten, einzuschlafen oder durchzuschlafen: keine körperliche Ursache für Schlafschwierigkeiten; Kopfschmerzen: beide Seiten, pochend, verstärkend beim nach vorne beugen, mäßige Intensität	NULL
281	1284		Neuro	25	m	4	5	Kopfschmerzen: einen Monat bis ein Jahr, beide Seiten, pochend, verstärkend beim nach vorne beugen, starke Intensität	Druckschmerzhafte Kopfhaut: einen Monat bis ein Jahr	NULL	NULL	NULL	Raucher; Hoher Blutdruck; Lichtempfindliche Augen; Erhöhte Geräuschempfindlichkeit; Schmerzen im Gesicht; Schmerzen hinter dem Auge	Schwanger; Diabetes; Erbrechen; Lichtblitze sehen; Tränende Augen; Verringerte körperliche Leistungsfähigkeit
282	1285		Innere	43	m	4	1	Atembeschwerden: eine Woche bis einen Monat, in Ruhe	Husten: kürzer als einen Tag, mit Schleim, mit blutigem Auswurf	Müdigkeit: eine Woche bis einen Monat	Appetitverlust: eine Woche bis einen Monat	NULL	Schnelles Atmen; Vermehrtes Schwitzen; Pfeifendes Atemgeräusch; Brustkorbschmerzen: auf einer Seite des Brustkorbes, nicht Druckschmerzhaft, starke Intensität, Ausstrahlen, verstärkend bei körperlicher Aktivität, verstärkend beim Atmen; Engegefühl in der Brust: verstärkend bei körperlicher Aktivität; Verringerte körperliche Leistungsfähigkeit; Schüttelfrost	Hoher Blutdruck; Diabetes; Fieber; Blaue Lippen; Muskelkrämpfe; Unruhe; Schneller Puls
283	1286		Ortho	24	w	4	1	Schmerzen im Handgelenk: kürzer als einen Tag, verschlechternd bei Aktivität, eine Seite, starke Intensität;	NULL	NULL	NULL	NULL	Hoher Blutdruck; Druckschmerzhaftes Handgelenk: eine Seite; Geschwollenes Handgelenk; Verringerte Beweglichkeit des Handgelenks; Arm- oder Beinverletzung; Überwärmte Haut am Handgelenk; Berührungsempfindliche Hand: eine Seite; Geschwollenes Fingergelenk; Handschmerzen: verschlechternd bei Bewegung, eine Seite, starke Intensität	Raucher; Diabetes; Bluterguss am Handgelenk; Kribbeln in der Hand; Druckschmerzhafte Fingergelenke; Gefühlsverlust in der Hand; Knoten unter der Haut am Handgelenk; Hautwunde am Arm; Rötung der Haut am Arm; Berührungsempfindlichkeit der Armmuskeln; Unterarmschmerzen; Bluterguss am Unterarm; Ringfinger und kleiner Finger berührungsempfindlich
284	1287		Ortho	22	m	4	1	Fußschmerzen: kürzer als einen Tag, verschlechternd bei Bewegung, eine Seite, starke Intensität;	NULL	NULL	NULL	NULL	Knöchelschmerzen: verschlechternd bei Aktivität, eine Seite, starke Intensität; Verringerte Beweglichkeit des Sprunggelenks; Arm- oder Beinverletzung; Vorangegangene körperliche Anstrengung; Druckschmerz am äußeren Fußknöchel: eine Seite; Instabiler Fußknöchel; Druckschmerzhaftigkeit an der Innenseite des Knöchels: eine Seite; Schwierigkeiten beim Laufen; Fersenschmerzen; Fersendruckschmerz: eine…	Raucher; Schwanger; Hoher Blutdruck; Diabetes; Unfähigkeit, das Körpergewicht zu tragen; Deformierter Knöchel; Schwierigkeiten, den Fuß nach unten zu strecken; Wadenshcmerzen
285	1288		Ortho	44	m	4	2	Schmerzen im Handgelenk: kürzer als einen Tag, verschlechternd bei Aktivität, eine Seite, mäßige Intensität	NULL	NULL	NULL	NULL	Verringerte Beweglichkeit des Handgelenks; Geschwollenes Handgelenk; Druckschmerzhaftes Handgelenk: eine Seite; Berührungsempfindliches Handgelenk: eine Seite; Arm- oder Beinverletzung; Druckschmerzhafte Fingergelenke: eine Seite; Überwärmte Haut am Handgelenk; Rötung der Haut am Arm: Schmerzhaft, kein Juckreiz; Berührungsempfindlichkeit der ersten drei Finger; Handschmerzen: verschlechternd bei …	Raucher; Hoher Blutdruck; Diabetes; Bluterguss am Handgelenk; Gefühlsverlust in der Hand; Knoten unter der Haut am Handgelenk; Hautwunde am Arm; Unterarmschmerzen
286	1289		Innere	65	m	5	5	Allgemeine Muskelschmerzen: einen Tag bis eine Woche	Verdauungsbeschwerden: einen Tag bis eine Woche	NULL	NULL	NULL	Raucher; Müdigkeit; Apathie; Depressive Stimmung: Auswirkung auf das tägliche Leben, kann aber die üblichen Tätigkeiten bewältigen	Hoher Blutdruck; Diabetes; Laufende Nase; Fieber; Durchfall; Geröteter Rachen; Husten; Schmerzen in der Nasennebenhöhle; Blase auf dem Torso; Halsschemrzen; Appetitverlust; Ungeschützter Geschlechtsverkehr; Gewichtszunahme; Hautausschlag am Oberkörper; Verlängerter Nachtschlaf; Selbstmordtendenzen; Konzentrationsschwierigkeiten; Verringerter Sexualtrieb; Gereizte Stimmung
291	1290		Neuro	74	w	4	3	Schwindel: einen Monat bis ein Jahr, verstärkt durch abruptes Aufstehen, wie ein Gefühl von Benommenheit	Erbrechen: eine Woche bis einen Monat, kann Flüssigkeit bei sich behalten, nicht schwallartig	NULL	NULL	NULL	Raucher; Müdigkeit; Schneller Puls; Gefühl eines abnormalen Herzschlages; Appetitverlust; Verringerte körperliche Leistungsfähigkeit; Verringertes Sehvermögen: plötzliche aufgetreten; Konzentrationsschwierigkeiten; Atembeschwerden: Schwer bei leichten Aktivitäten; nicht nachts.	Schwanger; Hoher Blutdruck; Diabetes; Fiber; Schwellung des Unterschenkels; Blutung im Mund; Gewichtsverlust; Vermehrtes Schwitzen; Eingerissene Mundwinkel; Brüchige Nägel.
292	1291		Innere	65	m	3	4	Verringerte körperliche Leistungsfähigkeit: länger als ein Jahr	Schwindel: Länger als ein Jahr, verstärkt durch abruptes Aufstehen, wie ein Schwanken	NULL	NULL	NULL	Hoher Blutdruck; Diabetes; Atembeschwerden: bei leichten Aktivitäten, nicht nachts; Engegefühl in der Brust: auf beiden Seiten des Brustkorbs, starke Schmerzen; nicht ausstrahlend, nicht druckschmerzhaft, kein Effekt durch Magensäureblocker, verstärkend durch körperliche Aktivität, kein Effekt von oder durch die Atmung; Kurzzeitiger Bewusstseinsverlust: mehr als einmal; Müdigkeit; Schneller puls;…	Raucher; Schwanger; Fußknöchelschwellung; Schwellung des Beins; Blaue Lippen; Verringertes Sehvermögen
293	1292		Neuro	36	w	3	1	Schmerzen im Hals- und Nackenbereich: einen Tag bis eine Woche	Lichtblitze sehen: einen Tag bis eine Woche	Schwindel: einen Tag bis eine Woche, verstärkend bei abruptem Aufstehen, wie ein Schwanken	Kopfschmerzen: einen Tag bis eine Woche, eine Seite, nicht pochend, starke Intensität	NULL	Hoher Blutdruck; Verringerte Beweglichkeit des Nackens; Nackenschmerzen; Verspannte Muskeln im Nackenbereich; Verringertes Sehvermögen: beide Augen, kein plötzliches Auftreten	Raucher; Diabetes; Druckschmerzhaftigkeit der Nackenmuskeln; Schmerzen im oberen Rücken; Kopf- oder Halsverletzung; Schmerzen um das Auge; Fieber; Doppelsehen; Lichtempfindliche Augen; Versehentlicher Urinverlust; Gefühlsverlust im Arm; Erbrechen; Schmerzen hinter dem Auge; Schmerzen an der Vorderseite des Halses; Gefühlsverlust im Bein; Geschwollener Nacken; Muskelkrämpfe; Übelkeit
294	1293		Innere	61	w	5	4	Engegefühl in der Brust: länger als ein Jahr, verstärkend bei körperlicher Aktivität	Sodbrennen: einen Monat bis ein Jahr	Schwierigkeiten, einzuschlafen oder durchzuschlafen: länger als ein Jahr, körperliche Ursache für Schlafschwierigkeiten	NULL	NULL	Raucher; körperliche Ursache für Schlafschwierigkeiten; Brustkorbschmerzen: hinter dem Brustbein, starke Intensität, verbessernd bei Einnahme eines Magensäureblockers, verstärkend bei körperlicher Aktivität, verstärkend beim Atmen; Atembeschwerden: bei stärkerer Anstrengung, in der Nacht; Verringerte körperliche Leistungsfähigkeit; Husten: kein Schleim, kein blutiger Auswurf; Übelkeit: mäßig; Sch…	Schwanger; Hoher Blutdruck; Diabetes; Gefühl eines abnormalen Herzschlags; Pfeifendes Atemgeräusch; Fieber; Kurzzeitiger Bewusstseinsverlust; Appetitverlust; Schwindel; Sturz; Gefühl eines aufgeblähten Bauches; Unruhe; Plötzlich starke Angst
295	1294		Ortho	45	m	4	4	Brustkorbschmerzen: einen Tag bis eine Woche, auf einer Seite des Brustkorbes, starke Intensität, strahlt nicht aus, druckschmerzhaft, verstärkend bei körperlicher Anstrengung, verstärkend beim Atmen	NULL	NULL	NULL	NULL	Raucher; Atembeschwerden: bei stärkerer Anstrengung, in der Nacht; Schnelles Atmen; Brustverletzung	Schwanger; Hoher Blutdruck; Diabetes; Bluterguss am Oberkörper; Brustwandschwellung; Schmerzen im oberen Rücken; Druckschmerzhaftigkeit der Brustmuskulatur; Engegefühl in der Brust; Schneller Puls; Hautrötung am Bein; Unruhe; Fieber; Gefühlsverlust am Oberkörper; Verringertes Sehvermögen; Schmerzen im unteren Rücken; Schwellung am Rücken; Berührungsempfindlicher Oberkörper; Gefühl einen abnormale…
287	1295		Ortho	55	m	4	4	Schmerzen im großen Zeh: eine Woche bis einen Monat, verschlechternd bei Bewegung, eine Seite, starke Intensität	NULL	NULL	NULL	NULL	Hoher Blutdruck; Diabetes; Schmerzen im Großzehengrundgelenk: verschlechternd bei Aktivität, eine Seite, starke Intensität; Gerötete Haut auf dem Zehengelenk: schmerzhaft, Juckreiz; Überwärmte Haut über den Zehengrundgelenken; Gerötete Haut am Großzehengrundgelenk; Druckschmerzhaftes Großzehengrundgelenk: eine Seite; Arm- oder Beinverletzung; Geschwollenes Zehengelenk; Geschwollenes Großzehengrun…	Raucher
288	1296		Ortho	21	w	4	4	Schmerzen im unteren Rücken: eine Woche bis einen Monat, verschlechternd durch körperliche Betätigung, starke Schmerzen, Schmerzen strahlen ins Bein aus	Beinschmerzen: eine Woche bis einen Monat, verschlechternd durch Bewegung, eine Seite, starke Schmerzen	NULL	NULL	NULL	Raucher; Gefühlsverlust im Bein: eine Seite; Verringerte Beweglichkeit im unteren Rücken; Kribbeln im Bein und Fuß: eine Seite; Gefühlsverlust im Unterschenkel; Kribbeln im Unterschenkel; Fußschmerzen; Unterschenkelschmerzen; Müdigkeit; Schmerzen im Gesäß; Wadenschmerzen; Zehenschmerzen; Schienbeinschmerzen; Oberschenkelschmerzen; Druckschmerzhaftigkeit der Rückenmuskeln; Verspannte Rückenmuskeln	Hoher Blutdruck; Diabetes; Verringerte Muskelgröße im Bein; Fußsohlenschmerz; Schmerzen auf dem Fußrücken; Kribbeln im Fuß; Gefühlsverlust im Bein
289	1297		Ortho	60	m	4	2	Fingerschmerzen:einen Tag bis eine Woche, verschlechternd durch Bewegung, eine Seite, mäßige Intensität	NULL	NULL	NULL	NULL	Bluterguss am Finger; Verringerte Bewegilichkeit der Finger; Gelenkschmerzen in den Fingern: eine Seite, mäßige Intensität;Geschwollene Finger: eine Seite; Druckschmerzhafte Fingergelenke: eine Seite; Arm oder Beinverletzung; Verfärbung des Fingernagels: blau/schwarz; Kribbeln in der Hand: eine Lage; Kribbeln im Daumen Zeige- und Mittelfinger	Schwanger; Hoher Blutdruck; Diabetes; Kratzspuren an der Hand; Kalter Finger; Hautwunde an der Hand; Berührungsempfindliche Haut; Gefühlsverlust in der Hand; Schmerzender Daumen; Gerötete Haut an den Fingern; Überwärmte Haut an den Fingern; Hautrötung an den Fingergelenken.
290	1298		Neuro	23	w	4	5	Eingeschränkte Beweglichkeit der Gelenke im Bein: eine Woche bis eine Monat	NULL	NULL	NULL	NULL	Hoher Blutdruck; Humpeln; Morgensteifigkeit; Knöchelschmerzen: kein Effekt bei Aktivität, eine Seite, mäiger Schmerz	Raucher; Dibetes; Geschwollenes Zehengelenk; Bluterguss am Bein; Schiefstand der Großzehen; Knieschmerzen; Arm- oder Beinverletzung; Intensive körperliche Aktivität; Fersendruckschmerz; Hüftschmerz; Fußschmerz; Vorangegangene körperliche Anstrengung; Schulterschmerzen; Gelenkschmerzen in den Fingern; Leistenschmerz; Schmerzen im Arm; Kürzlich vorangegangene Infektioskrankheit; Knoten unter der Ha…
309	1299		Ortho	71	w	4	4	Schwellung am Fußrücken: eine Woche bis einen Monat, eine Seite	NULL	NULL	NULL	NULL	Hoher Blutdruck; Diabetes; Druckschmerzhafter Knöchel: eine Seite; Schmerzen im Großzehengrundgelenk: verschlechternd bei Aktivität, eine Seite, starke Intensität; Geschwollenes Zehengelenk; Gerötete Haut am Zehengelenk: schmerzhaft, kein Juckreiz; Druckschmerzhafte Zehengrundgelenke: eine Seite; Geschwollenes Zehengrundgelenk	Raucher; Knöchelschmerzen; Instabiler Fußknöchel; Arm- oder Beinverletzung; Intensive körperliche Aktivität
310	1300		Neuro	35	w	4	5	Schwindel: länger als ein Jahr, verstärkend bei abruptem Aufstehen, wie ein Gefühl von Benommenheit	Nasenbluten: länger als ein Jahr	NULL	NULL	NULL	Hoher Blutdruck; Erhöhte Urinausscheidung; Verstärkter Durst; Häufiges Wasserlassen in der Nacht; Muskelkrämpfe	Raucher; Schwanger; Diabetes; Blasses Gesicht; Kurzzeitiger Bewusstseinsverlust; BMI über 25; Verringerte körperliche Leistungsfähigkeit; Trockener Mund; Verringertes Sehvermögen; Langsame Wundheilung
311	1301		Ortho	39	m	4	2	Fußschmerzen: kürzer als einen Tag, verschlechternd bei Bewegung, eine Seite, starke Intensität	Allgemeines Krankheitsgefühl: kürzer als einen Tag	NULL	NULL	NULL	Raucher; Hoher Blutdruck; Unfähigkeit, das Körpergewicht zu tragen; Knöchelschmerzen: Verschlechternd bei Bewegung, eine Seite, starke Intensität; Verringerte Beweglichkeit des Sprunggelenks; Instabiler Fußknöchel; Vorangegangene körperliche Anstrengung; Schwellung des Unterschenkels: eine Seite	Schwanger; Diabetes; Arm- oder Beinverletzung; Intensive körperliche Aktivität; Fersendruckschmerz; Fersenschmerz; Bluterguss am Bein; Muskelschwäche im Bein
312	1302		ophthalmo	19	w	4	2	Augenschmerzen: einen Tag bis eine Woche, mäßige Intensität, ein Auge	NULL	NULL	NULL	NULL	Raucher; Gerötetes Auge: ein Auge; Lichtempfindliche Augen; Tränende Augen; Augenverletzung; Anschwellen des Gesichts; Geschwollenes Augenlid: ein Auge; Verklebte Augenlider; Gerötetes Augenlid: nicht schmerzhaft, Juckreiz; Sieht farbige oder weiße Bögen um Lichter; Augenzucken; Ungewolltes Schließen der Augen	Diabetes; Etwas im Auge haben; Ausfluss aus dem Auge; Vor kurzem Verwendung von Kontaktlinsen; Bluterguss am Auge; Hautausschlag am Auge; Hautausschlag im Gesicht; Juckendes Auge; Ungewöhnliche Weißfärbung im Auge; Unterschiedlich große Pupillen; Juckende Haut im Gesicht; Eingerissene Haut am Augenlid; Trockene Haut de Augenlids
313	1303		Ortho	47	m	4	2	Fußschmerzen: kürzer als einen Tag, verschlechternd bei Bewegung, eine Seite, mäßige Intensität	NULL	NULL	NULL	NULL	Druckschmerzhafter Fußknöchel: eine Seite; Fußknöchelschwellung: ein Fußknöchel; Druckschmerz am äußeren Fußknöchel; Schwellung an der Außenseite des Fußknöchels; Arm- oder Beinverletzung; Vorangegangene körperliche Anstrengung; Unfähigkeit, das Körpergewicht zu tragen; Verringerte Beweglichkeit des Sprunggelenks; Instabiler Fußknöchel; Schmerzen auf dem Fußrücken	Raucher; Schwanger; Hoher Blutdruck; Diabetes; Deformierter Knöchel; Fersendruckschmerz; Fersenschwellung; Druckschemrzhaftigkeit an der Innenseite des Knöchels; Schwellung am Fußrücken; Unterschenkelschmerzen; Schwellung an der Innenseite des Fußknöchels; Fersenschmerz
314	1304		ophthalmo	49	m	4	2	Etwas im Auge haben: kürzer als einen Tag	NULL	NULL	NULL	NULL	Gerötetes Auge: ein Auge; Augenschmerzen: mäßige Intensität, ein Auge; Tränende Augen; Gerötetes Augenlid: Schmerzhaft, kein Juckreiz	Raicher; Hoher Blutdruck; Diabetes; Ausfluss aus dem Auge; Lichtempfindliche Augen; Vor Kurzem Verwendung von Kontaktlinsen; Augenverletzung; Juckendes Auge; Geschwollenes Augenlid; Trockene Augen; Verklebte Augenlider; Überanstrengung der Augen; Ungewöhnliche Weißfärbung im Auge; Schmerzen im Gesicht; Sieht farbige oder weiße Bögen und Lichter; Verringertes Sehvermögen; Augenzucken; Unterschiedl…
296	1305		Innere	67	w	4	5	Husten: einen Monat bis ein Jahr, mit Schleim, ohne blutigen Auswurf	Halsschmerzen: einen Monat bis ein Jahr, leichte Intensität	NULL	NULL	NULL	Verstopfte Nase; Häufiges Niesen; Verringerte körperliche Leistungsfähigkeit; Wiederholte Atemwegsinfektionen	Raucher; Hoher Blutdruck; Diabetes; Verringerter Geruchssinn; Kloß im Hals; Häufiges Räuspern; Engegefühl in der Brust; Verminderter Geschmackssinn; Schmerzen in der Nasenhöhle; Laufende Nase; Säure-Rückfluss; Atembeschwerden; Juckreiz in der Nase; Sodbrennen; Schmerzen im Gesicht; Trockener Hals
297	1306		Neuro	24	w	4	4	Kopfschmerzen: einen Tag bis eine Woche, eine Seite, pochend, kein Effekt beim sich nach vorn beugen, starke Intensität	Beeinträchtigte Koordination: einen Tag bis eine Woche	Schwindel: einen Tag bis eine Woche, wie Gefühl von Benommenheit	Müdigkeit: einen Tag bis eine Woche	Lichtempfindliche Augen: einen Tag bis eine Woche	Diabetes; Unterschiedlich große Pupillen; Schmerzen hinter dem Auge; Schmerzen um das Auge; kürzlich vergangene Infektionskrankheit; Augenschmerzen: starke Intensität, ein Auge; Gerötetes Auge: beide Augen; Tränende Augen; Laufende Nase: klares Aussehen	Raucher; Schwanger; Hoher Blutdruck; Erbrechen; Übelkeit; Emotionaler Stress; Kopf- oder Halsverletzung; Unruhe; Appetitverlust
298	1307		Ortho	32	m	3	1	Knöchelschmerzen: kürzer als einen Tag, verschlechternd bei Aktivität, eine Seite, mäßige Intensität	Rückenschmerzen: kürzer als einen Tag, verschlechternd bei körperlicher Betätigung, mäßige Intensität	NULL	NULL	NULL	Raucher; Druckschmerzhafter Knöchel: eine Seite; Fußknöchelschwellung: ein Fußknöchel; Druckschmerz am äußeren Fußknöchel; Schwellung an der Außenseite des Fußknöchels; verringerte Beweglichkeit des Sprunggelenks; Arm- oder Beinverletzung; Vorangegangene körperliche Anstrengung; Unfähigkeit, das Körpergewicht zu tragen; Instabiler Fußknöchel; Fußschmerzen: verschlechternd bei Bewegung, eine Seite…	Schwanger; Hoher Blutdruck; Diabetes; Deformierter Fußknöchel
299	1308		Ortho	27	w	3	2	Fingerschmerzen: kürzer als einen Tag, kein Effekt bei Bewegung, eine Seite, mäßige Intensität	NULL	NULL	NULL	NULL	Raucher; Schmerzhafter Fingernagelfalz; Gerötete Fingernagelfalz; Arm- oder Beinverletzung; Überwärmte Haut am Finger; Hautwunde am Finger: schmerzhaft, kein Juckreiz; Verringerte Beweglichkeit der Fingergelenke; Druckschmerzhafte Fingergelenke: eine Seite; Schmerzender Daumen; Hautrötung der Fingergelenke: Schmerzhaft, kein Juckreiz	Hoher Blutdruck; Diabetes; Schwellung des Fingernagelfalzes; Verfärbung des Fingernagelfalzes; Eiteraustritt vom Rand des Fingernagels; Frische Verbrennung; Nagel vom Nagelbettgelöst; Gelenkschmerzen in den Fingern; Geschwollene Hand; Geschwollenes Fingergelenk; Gerötete Haut an der Hand; Schwäche in der Hand; Berührungsempfindliche Hand; Kribbeln in der Hand
300	1309		Ortho	43	m	4	1	Knieschmerzen: eine Woche bis einen Monat, verschlechternd bei Aktivität, eine Seite, starke Intensität	NULL	NULL	NULL	NULL	Raucher; Geschwollenes Knie; Instabiles Knie; Eingeschränkten Beweglichkeit des Knies; Druckschmerzhaftes Knie: eine Seite; Knöcherner Bereich unterhalb des Knies schmerzhaft bei Berührung; Arm- oder Beinverletzung; Humpeln; Unfähigkeit, das Körpergewicht zu tragen; Schmerzen in den Knochen unterhalb des Knies; Vorangegangene körperliche Anstrengung; Schwellung des Unterschenkels: eine Seite; Dru…	Schwanger; Hoher Blutdruck; Diabetes; Bluterguss am Bein; Hautwunde am Bein
301	1310		Neuro	58	m	4	4	Gesichtsmuskelschwäche: einen Tag bis eine Woche, eine Seite	Schwierigkeiten beim Hören: eine Woche bis einen Monat, ein Ohr	NULL	NULL	NULL	Schwierigkeiten bei der Bewegung der unteren Gesichtsmuskulatur; Unfähig, die Augen komplett zu schließen; Schwierigkeiten bei der Bewegung der oberen Gesichtsmuskulatur; Gefühlsverlust im Gesicht: eine Seite; verminderter Geschmacksinn; Etwas im Auge haben; Völlegefühl im Ohr: ein Ohr	Raucher; Hoher Blutdruck; Diabetes; Beeinträchtigte Koordination; Muskelschwäche auf einer Körperseite; Schmerzen im Gesicht; Armmuskelschwäche; Muskelschwäche im Bein; Gleichgewichtsprobleme; Schwierigkeiten beim Laufen; Schwierigkeit, vertraute Menschen oder Objekte zu erkennen; Ausfluss aus dem Auge; Tränende Augen
DROP OUT	1311	1	NULL	NULL	NULL	NULL	NULL	NULL	NULL	NULL	NULL	NULL	NULL	NULL
DROP OUT	1312	1	NULL	NULL	NULL	NULL	NULL	NULL	NULL	NULL	NULL	NULL	NULL	NULL
302	1313		Neuro	40	w	4	4	Humpeln: länger als ein Jahr	Kribbeln im Arm: einen Monat bis ein Jahr, beide Seiten	Fingerschmerzen: einen Monat bis ein Jahr, eine Seite, starke Intensität	Schmerzen hinter dem Auge: einen Monat bis ein Jahr	Morgensteifigkeit: einen Monat bis ein Jahr	Eingeschränkte Beweglichkeit des Knies; Knieschmerzen: verschlechternd bei Aktivität, beide Seiten, starke Intensität; Hüftschmerzen: verschlechternd bei Aktivität, beide Seiten, starke Intensität; Leistenschmerzen: strake Intensität, verschlechternd bei Aktivität; Oberschenkelschmerzen: verbessernd bei Aktivität, beide Seiten, starke Intensität; Schmerzen an der Vorder- oder Außenseite des Obers…	Diabetes; Druckschmerzhaftes Knie; Knieschmerzen Innenseite; Knieschmerzen Außenseite; Arm- oder Beinverletzung; Druckschmerzhafte Hüfte; Schmerzen im Gesäß
303	1314		Neuro	66	m	4	8	Kribbeln an einer Stelle des Körpers: eine Woche bis einen Monat, beide Seiten	NULL	NULL	NULL	NULL	Raucher; Kribbeln im Bein und Fuß; Müdigkeit	Schwanger; Hoher Blutdruck; Diabetes; Dicke, sichtbare Venen am Bein; Blasse Finger; Kribbeln im Unterschenkel; Gefühlsverlust im Bein; Schmerzen im unteren Rücken; Allgemeine Muskelschemrzen; Hautrötung am Bein; Schmerzen in mehr als einem Gelenk; Verringerte Beweglichkeit der Wirbelsäule; Berührungsempfindliches Bein; Schwindel; Beinschmerzen; Konzentrationsschwierigkeiten; Unruhige Beine; Verl…
304	1315		Ortho	78	m	4	2	Schulterschmerzen: eine Woche bis einen Monat, kein Effekt bei Aktivität, eine Seite, mäßige Intensität	NULL	NULL	NULL	NULL	Verringerte Beweglichkeit der Schulter; Druckschmerzhafte Schulter: eine Seite; Oberarmschmerzen: verschlechternd bei Bewegung, eine Seite, mäßige Intensität; Druckschmerzhaftigkeit der Schultermuskeln; Arm- oder Beinverletzung; Bluterguss an der Schulter; Verspannte Muskeln im Schulterbereich	Raucher; Diabetes; Bauchschmerzen; Geschwollener Oberarm; Armmuskelschwäche; Hautwunde an der Schulter; Überwärmte Haut an der Schulter; Knoten unter Haut an Oberarm; Gerötete Haut am Oberarm; Bluterguss am Oberarm; Verringerte Muskelgröße im Arm; Schwankende Muskelschwäche; Bluterguss auf dem Brustkorb; Schmerzen in der Achselhöhle
305	1316		Innere	24	w	4	5	Flankenschmerz: einen Tag bis eine Woche, rechts, mäßige Intensität, nicht krampfartig	NULL	NULL	NULL	NULL	Raucher; Diabetes; Häufiges Bedürfnis zu urinieren, Intensiver Drang zu urinieren; Häufiges Wasserlassen in der Nacht, Verlängerte Blasenentleerung; Gefühl, die Blase unvollständig geleert zu haben; Schwierigkeiten, mit dem Urinieren zu beginnen; Schwierigkeiten, einzuschlafen oder durchzuschlafen: körperliche Ursache für Schlafschwierigkeiten	Hoher Blutdruck; Schmerzhaftes Wasserlassen; Fieber; Schüttelfrost; Druckschmerzhafter Bauch; Vermehrtes Schwitzen; Schmerzen im unteren Rücken; Tröpfeln nach dem Wasserlassen; Schwacher Urinstrahl; Übelkeit; Bauchschmerzen; Weniger Urin als üblich ausscheiden; Versehentlicher Urinverlust
306	1317		Ortho	57	w	4	4	Anhaltender schiefer Kopf oder Hals	Kopfschmerzen: einen Tag bis eine Woche, beide Seiten, nicht pochend, verstärkend beim nach vorne beugen, mäßige Intensität	Nackenschmerzen: einen Tag bis eine Woche	NULL	NULL	Raucher; Verringerte Beweglichkeit des Nackens; Verspannte Muskeln im Nackenbereich; Druckschmerzhaftigkeit der Nackenmuskeln; Schmerzen im oberen Rücken: verschlechternd bei körperlicher Betätigung, mäßige Intensität; Schwierigkeiten, einzuschlafen oder durchzuschlafen: keine körperliche Ursache für Schlafschwierigkeiten; Schulterschmerzen: verschlechternd bei Aktivität, eine Seite, mäßige Inten…	Schwanger; Hoher Blutdruck; Diabetes; Krampf der Halsmuskeln; Kopf- oder Halsverletzung; Berührungsempfindlicher Arm; Gefühlsverlust im Arm; Kribbeln an einer Seite des Körpers
307	1318		Ortho	56	w	4	2	Fußschmerzen; kürzer als einen Tag, verschlechternd bei Bewegung, eine Seite, mäßige Intensität	NULL	NULL	NULL	NULL	Hoher Blutdruck; Arm- oder Beinverletzung; Fußknöchelschwellung: ein Fußknöchel; Unfähigkeit, das Körpergewicht zu tragen; Verringerte Beweglichkeit des Sprunggelenks; Schwellung an der Außenseite des Fußknöchels; Knöchelschmerzen: verschlechternd bei Aktivität, eine Seite, mäßige Intensität; Schmerzen auf dem Fußrücken	Raucher; Schwanger; Diabetes; Druckschmerzhafter Knöchel; Geschwollenes Zehengelenk; Fersenschmerzen; Zehenschmerzen; Schwellung am Fußrücken; Deformierter Knöchel; Vorangegangene körperliche Anstrengung ; Instabiler Fußknöchel; Bluterguss am Knöchel; Überwärmte Haut am Knöchel; Bluterguss am Fuß; Unterschenkelschmerzen; Schwellung an der Innenseite des Knöchels; Gerötete Haut am Fuß; Überwärmte …
308	1319		Innere	87	m	3	2	Bauchschmerzen: einen Tag bis eine Woche, im Bereich des Bauchnabels, starke Intensität, Krämpfe, verschlechternd beim essen, verbessernd durch Stuhlgang	Durchfall: einen Tag bis eine Woche, kein blutiger Durchfall, wässriger Durchfall	NULL	NULL	NULL	Geschwollener Bauch; Druckschmerzhafter Bauch: rechts unten; Übelkeit: starke Intensität; Ungewöhnliche Verfärbung des Stuhls: Stuhlfarbe blass; Gefühl eines aufgeblähten Bauches; Blähungen; Appetitverlust; Gefühl eines abnormalen Herzschlags; Schleim im Stuhl; Plötzlicher Drang zur Darmentleerung: in der Nacht; Blasses Gesicht; Schwindel: verstärkend durch abruptes Aufstehen, wie ein Schwanken; …	Raucher; Schwanger; Hoher Blutdruck; Diabetes; Erbrechen; Appendektomie; Fieber; Vor kurzem Behandlung mit Antibiotika; Gewichtsverlust; Voluminöse Stühle; Vermehrtes Schwitzen; Schmerzhafter Stuhlgang
315	1320		Innere	20	m	4	4	Durchfall: eine Woche bis einen Monat, kein blutiger Durchfall, kein wässriger Durchfall	NULL	NULL	NULL	NULL	Blähungen; Gefühl eines aufgeblähten Bauches; Plötzlicher Drang zur Darmentleerung: nicht in der Nacht; Verzehrung von Milchprodukten; Müdigkeit; Gewichtsverlust: kein plötzlicher, schwerer Gewichtsverlust; Appetitverlust; Übelkeit: milde Intensität; Erbrechen: ist in der Lage Flüssigkeiten bei sich zu behalten, nicht schwallartig	Raucher; Hoher Blutdruck; Diabetes; Bauchschmerzen; Ausfluss aus dem After; Voluminöse Stühle: Verringerte körperliche Leistungsfähigkeit; Geschwollener Bauch; Druckschmerzhafter Bauch; Ungewöhnliche Verfärbung des Stuhls; Untergeweicht; Schleim im Stuhl; Schmerzhafter Stuhl; Kopfschmerzen; Blasses Gesicht
316	1321		Ortho	28	m	3	2	Hautwunde an der Hand: kürzer als einen Tag, Schmerzhaft, kein Juckreiz, keine verkrustete Oberfläche, kein schwarzer Schorf	NULL	NULL	NULL	NULL	Schmerzen im Arm: verschlechternd bei Bewegung, eine Seite, mäßige Intensität; Arm- oder Beinverletzung; Verringerte Beweglichkeit der Finger; Druckschmerzhaftes Handgelenk: eine Seite; Berührungsempfindliche Hand: eine Seite	Raucher; Hoher Blutdruck; Diabetes; Schwellung des Arms; Verfärbung des Fingernagels; Rötung der Haut am Arm; Kleine Hauterhebung an der Fußsohle; Unterarmschmerzen; Fingerschemrzen; Schmerzhafter Fingernagelfalz; Schmerzen im Handgelenk; Geschwollenes Handgelenk; Bluterguss am Finger; Gelenkschmerzen in den Fingern; Geschwollenes Handgelenk; Bluterguss am Handgelenk; Schwäche in der Hand; Kribbe…
317	1322		Ortho	27	m	4	2	Fußschmerzen: kürzer als einen Tag, verschlechternd bei Bewegung, eine Seite, mäßige Intensität	NULL	NULL	NULL	NULL	Raucher; Geschwollenes Zehengelenk; Druckschmerzhafte Zehengelenke: eine Seite; Geschwollenes Zehengrundgelenk; Arm- oder Beinverletzung; Vorangegangene körperliche Anstrengung; Schwellung am Fußrücken: eine Seite; Schmerzen auf dem Fußrücken; Schwierigkeiten beim Laufen; Humpeln; Gerötete Haut am Fuß: schmerzhaft, kein Juckreiz	Hoher Blutdruck; Diabetes; Druckschmerzhafter Knöchel; Verringerte Beweglichkeit der Zehen; Schmerzen im Großzehengrundgelenk; Unfähigkeit, das Körpergewicht zu tragen; Schmerzen im großen Zeh; Geschwollenes Großzehengrundgelenk; Intensive körperliche Aktivität; Fußknöchelschwellung; Knöchelschmerzen; Schwellung des Zehengrundnagelfalzes; Muskelschwäche im Bein
318	1323		Innere	80	w	3	1	Bauchschmerzen: Kürzer als einen Tag, im Bereich des Bauchnabels, starke Schmerzen, nicht krampfhaft, verschlechternd durch Essen, kein Effekt nach dem Stuhlgang	Kopfschmerzen: kürzer als einen Tag, beide Seiten, nicht pochend, kein Effekt beim nach vorne Beugen, mäßiger Schmerz	Durchfall: kürzer als einen Tag, nicht blutig, nicht wässrig	Übelkeit: kürzer als einen Tag, mäßige Intensität	NULL	Erbrechen: in der Lage Flüssigkeit bei sich zu behalten, nicht schwallartig; Appetitverlust; Geschwollener Bauch; Schüttelfrost; Trockener Mund	Raucher; Hoher Blutdruck; Diabetes; Druckschmerzhafter Bauch; Flankenschmerz; Häufiger und schwerer Alkoholkonsum; Appendektomie; Fieber; Ungewöhnliche Verfärbung des Stuhls; Rückenschmerzen; Schneller Puls; Blähungen; Gefühl eines aufggeblähten Bauches; Plötzlicher Drang zur Darmentleerung; Vermehrtes Schwitzen; Blasses Gesicht; Schmerzhafter Stuhlgang
319	1324		Innere	57	m	4	3	Atembeschwerden: eine Woche bis einen Monat, bei leichten Aktivitäten schwere Intensität, nicht nachts	NULL	NULL	NULL	NULL	Hoher Blutdruck; Husten: schleim, kein blutiger Auswurf; Schnelles Atmen; Verringerte körperliche Leistungsfähigkeit; Gefühl eines abnormalen Herzschlages; Schwindel: verstärkend durch abruptes Aufstehen, wie ein Schwanken; Müdigkeit; Engegefühl in der Brust: verstärkend durch körperliche Aktivität; Schwellung des Unterschenkels: beide Seiten; Unruhe	Raucher; Schwanger; Diabetes; Fieber; Vermehrtes Schwitzen; Schneller Puls; Häufiges Wasserlassen in der Nacht; Blasses Gesicht; Kurzzeitiger Bewusstseinsverlust; Sturz; Fußknöchelschwellung; Brustkorbschmerzen
320	1325		Ortho	48	m	4	3	Handschmerzen: kürzer als einen Tag, eine Seite, milde Intensität	NULL	NULL	NULL	NULL	Hoher Blutdruck; Fingerschmerzen; Überwärmte Haut am Arm: nicht juckend, keine Verkrustete Oberfläche, kein schwarzer Schorf	Raucher; Hoher Blutdruck; Bluterguss am Finger; Verfärbung des Fingernagels; Verringerte Beweglichkeit des Fingers; Verringerte Beweglichkeit der Finger; Schmerzhafter Fingernagelpfalz; Arm- oder Beinverletzung; Frische Verbrennung; Schmerzen im Handgelenk; Geschwollene Hand; Morgensteifigkeit; Berührungsempfindlichkeit der ersten drei Finger; Rötung der Haut am Arm; Schmerzender Daumen; Gefühlsv…
321	1326		Derma	67	m	3	5	Schmerzen im Gesicht: kürzer als einen Tag	NULL	NULL	NULL	NULL	Zahnschmerzen; mäßige Intensität; Abgebrochener Zahn; Flecken oder Verfärbung auf den Zähnen; Zähneknirschen; Verspannte Kiefermuskeln; Druckschmerzhaftigkeit der Kiefermuskeln	Raucher; Hoher Blutdruck; Diabetes; Bluterguss am Auge; Augenliedschmerzen; Gerötete Haut am Hals; Schmerzen hinter dem Auge; Gerötete Gesichtshaut; Kürzliche Sonnen und Hitzebelastung; Schzmerzen in der Nasennebenhöhle; Kopfschmerzen; Augenverletzung; Zahnverletzung; Nasenverletzung; Laufende Nase; Schmerzhafter Mund; Wunden im Mund; Schmerzen im Unterkiefer; Schwierigkeiten ein oder durch zu sc…
322	1327		Innere	33	m	4	2	Schwellung an Armen oder Beinen: einen Tag bis eine Woche, eine Seite	NULL	NULL	NULL	NULL	Hoher Blutdruck, Überwärmte Haut am Bein; Hautrötung am Bein: schmerzhaft, kein Juckreiz; Gerötete Haut am Unterschenkel; Druckschmerzhaftigkeit der Beinmuskulatur; Unterschenkelschmerzen: verschlechtern bei Bewegung, eine Seite, starke Intensität; Schwellung des Unterschenkels; Wadenschmerzen; Schwellung des Schienbeins	Raucher; Diabetes; Schwellung des Fußes
323	1328		Neuro	62	m	4	1	Gefühlsverlust im Gesicht: kürzer als einen Tag, eine Seite	Vermehrtes Schwitzen: kürzer als einen Tag	NULL	NULL	NULL	Raucher; Augenverletzung; Bluterguss am Auge; Anschwellen des Gesichts; Schmerzen im Gesicht	Hoher Blutdruck; Diabetes; Muskelschwäche auf einer Körperseite; Schwierigkeit, vertraute Menschen oder Objekte zu erkennen; Armmuskelschwäche; Berührungsempfindliches Gesicht; Hautausschlag im Gesicht; Doppelsehen; Schmerzen um das Auge; Verringertes Sehvermögen; Aufgedunsene Augen
324	1329		Ortho	22	w	4	4	Unfähigkeit, das Körpergewicht zu tragen: kürzer als einen Tag	NULL	NULL	NULL	NULL	Diabetes; Gefühlsverlust im Bein: eine Seite; Kribbeln im Bein: eine Seite; Kribbeln im Unterschenkel; Beinschemrzen: kein Effekt bei Bewegung, eine Seite, milde Intensität; Oberschenkelschemrzen; Unterschenkelschmerzen	Raucher; Hoher Blutdruck; Deformierter Knöchel; Verringerte Beweglichkeit des Hüftgelenks; Knöchelschmerzen; Eingeschränkte Beweglichkeit des Knies; Arm- oder Beinverletzung; Schmerzen im unteren Rücken; Vorangegangene körperliche Anstrengung; Schmerzen im Großzehengrundgelenk; Fieber; Verringerte Beweglichkeit im unteren Rücken; Druckschmerzhaftigkeit der Beinmuskulatur; Gefühlsverlust im Unters…
325	1330		Innere	67	w	4	5	Schmerzen in der Achselhöhle:länger als ein Jahr, verschlechternd bei Bewegung, beide Seiten, starke Intensität	NULL	NULL	NULL	NULL	Raucher; Schulterschmerzen: verschlechternd bei Bewegung, beide Seiten, starke Intensität; Verringerte Beweglichkeit der Schulter; Oberarmschmerzen: verschlechternd bei Bewegung, beide Seiten, starke Intensität; Knoten unter Haut am Oberarm: Druckschmerzhaft, rot, fest, verändert die Größe; Kopfschmerzen: beide Seiten, pochend, verstärkend beim nach vorne beugen, strake Intensität	Schwanger; Hoher Blutdruck; Diabetes; Geschwollene Schulter; Vorangegangene körperliche Anstrengung; Brustverletzung; Bluterguss auf dem Brustkorb; Ungleiche Schultern; Brustkorbschmerzen; Brustwandschwellung; Verspannte Muskeln im Schulterbereich; Druckschmerzhaftigkeit der Brustmuskulatur; Muskelkrämpfe in den Armen und Händen; Armmuskelschwäche; Bluterguss am Arm; Flecken am Arm; Arm- oder Bei…
326	1331		Neuro	23	m	3	1	Schwindel: einen Tag bis eine Woche, verstärkend bei abruptem Aufstehen, wie ein Schwanken	Kopfschmerzen: einen Tag bis eine Woche, beide Seiten, pochend, kein Effekt beim nach vorne beugen, starke Intensität	NULL	NULL	NULL	Raucher; Diabetes; Übelkeit: milde Intensität; Gleichgewichtsprobleme; Verringerte Grobmotorik; Armmuskelschwäche: beide Seiten; Verringertes Sehvermögen: beide Augen, plötzliches Auftreten; Schwierigkeiten beim Laufen; Schwäche in der Hand; Gefühlsverlust im Arm: eine Seite	Schwanger; Diabetes; Kurzzeitiger Bewusstseinsverlust; Kürzlicher Alkoholkonsum; Einatmen von Kohlenmonoxid vor kurzer Zeit; Doppelsehen; Kopf- oder Halsverletzung; Muskelschwäche auf einer Körperseite; Schwierigkeiten bei der Bewegung der unteren Gesichtsmuskulatur; Atembeschwerden; Verwirrung; Veränderung der Stimme; Gefühlsverlust im Bein; Schwierigkeiten bei der Bewegung der oberen Gesichtsmu…
327	1332	1	NULL	48	w	NULL	2	Unterarmschmerzen: kürzer als einen Tag, verschlechternd bei Bewegung, eine Seite, milde Intensität	NULL	NULL	NULL	NULL	Geschwollener Arm: eine Seite; Arm- oder Beinverletzung; Vorangegangene körperliche Anstrengung; Gerötete Haut am Unterarm: nicht schmerzhaft, kein Juckreiz; Hautwunde am Arm: nicht schmerzhaft, nicht juckend, keine verkrustete Oberfläche, kein schwarzer Schorf; Hautwunde am Unterarm	Raucher; Hoher Blutdruck; Diabetes; Bluterguss am Unterarm; Druckschmerzhaftigkeit der Armmuskeln; Schmerzen im Ellbogen; Überwärmte Haut am Unterarm; Muskelkrämpfe in den Armen und Händen; Muskelverspannung in den oberen Gliedmaßen; Gefühlsverlust im Unterarm; Verringerte Beweglichkeit; des Ellbogengelenks; Kribbeln im Arm; Schwierigkeiten bei kleinen, feinen Muskelbewegungen; Berührungsempfindl…
328	1333		Innere	67	m	4	3	Bluthochdruck: länger als ein Jahr, kein schwerer Bluthochdruck	NULL	NULL	NULL	NULL	Hoher Blutdruck; Häufiges Wasserlassen in der Nacht; BMI über 25 (F); Schnarchen; Gefühl eines abnormalen Herzschlags; Schneller Puls; Hitzeunverträglichkeit; Schwindel	Raucher; Diabetes; Schwanger; Kopfschmerzen; Verringerte körperliche Leistungsfähigkeit; Stimmungsschwankungen; Verstärkter Durst; Im Schlaf nach Luft schnappen; Tremor; Haarausfall auf dem Kopf und im Gesicht; Vermehrtes Schwitzen; Gewichtsverlust; Atembeschwerden; Gleichgewichtsprobleme; Verringertes Sehvermögen; Gerötete Gesichtshaut; Schwierigkeiten, einzuschlafen oder durchzuschlafen
329	1334		Neuro	36	m	3	1	Gefühlsverlust im Gesicht: kürzer als einen Tag, beide Seiten gleich	Sprachschwierigkeiten: kürzer als einen Tag	Bluthochdruck: kürzer als einen tag, kein schwerer Bluthochdruck	Kalter Fuß: kürzer als einen Tag	Schwindel: einen Tag bis eine Woche, kein Effekt bei abruptem Aufstehen, wie ein Gefühl, dass sich alles dreht	Hoher Blutdruck; Armmuskelschwäche: kürzer als einen Tag, beide Seiten; Schwierigkeiten bei der Bewegung der unteren Gesichtsmuskulatur: beide Seiten; Verringerte körperliche Leistungsfähigkeit; Kopfschmerzen: beide Seiten, nicht pochend, kein Effekt beim nach vorne beugen, starke Intensität; Schwäche in der Hand; Kribbeln an einer Stelle des Körpers: beide Seiten; Kribbeln im Bein und Fuß; Kribb…	Raucher; Diabetes; Beeinträchtigte Koordination; Muskelschwäche auf einer Körperseite; Schwierigkeit, vertraute Menschen oder Objekte zu erkennen; Muskelschwäche im Bein; Im Schlaf nach Luft schnappen; Schwierigkeiten beim Laufen; Verringertes Sehvermögen; Länger andauernder Bewusstseinsverlust; Doppelsehen; Gefühlsverlust im Bein; Gefühlsverlust im Arm; Sturz
330	1335		HNO	35	m	4	5	Kieferschwellung: kürzer als einen Tag	Völlegefühl im Ohr: kürzer als einen Tag, ein Ohr	NULL	NULL	NULL	Raucher; Schmerzen im Ohr; Schmerzen vor dem Ohr; Geschwollener Nacken; Kontakt mit Mumps oder Impfungen; Schwellung vor dem Ohr: eine Seite; Überwärmte Haut im Gesicht; Schwierigkeiten beim Kauen; Ohrenschmerzen: ein Ohr, mäßige Intensität	Hoher Blutdruck; Diabetes; Allgemeine Muskelschmerzen; Schwierigkeiten, den Mund zu öffnen; Kopfschmerzen; Appetitverlust; Gerötete Gesichtshaut; Schmerzen im Unterkiefer; Wangenschwellung; Vermehrtes Schwitzen
331	1336		Ortho	21	m	4	2	Fingerschmerzen: kürzer als einen Tag, verschlechternd bei Bewegung, eine Seite, mäßige Intensität	NULL	NULL	NULL	NULL	Arm- oder Beinverletzung; Druckschmerzhafte Fingergelenke: eine Seite; Hautwunde an der Hand: schmerzhaft, nicht juckend, keine verkrustete Oberfläche, kein schwarzer Schorf; Berührungsempfindliche Hand: eine Seite; Hautwunde am Finger	Raucher; Hoher Blutdruck; Diabetes; Bluterguss am Finger; Geschwollene Fingergelenke; Geschwollene Finger; Gelenkschmerzen in den Fingern; Verfärbung des Fingernagels; Schmerzen im Handgelenk; Kratzspuren an der Hand; Morgensteifigkeit; Schwäche in der Hand; Schmerzender Daumen
332	1337		Ortho	59	m	4	4	Kieferschwellung: einen Tag bis eine Woche	Wangenschmerzen: einen Tag bis eine Woche	NULL	NULL	NULL	Schwierigkeiten, den Mund zu öffnen; Schwellung vor dem Ohr: eine Seite; Schmerzen vor dem Ohr; Schmerzen im Unterkiefer; Schwierigkeiten beim Kauen	Raucher; Hoher Blutdruck; Diabetes; Allgemeine Muskelschmerzen; Fieber; Geschwollener Nacken; Kontakt mit Mumps oder Impfungen; Kopfschmerzen
333	1338		Neuro	32	m	4	1	Schwäche in der Hand: einen Tag bis eine Woche, eine Seite	NULL	NULL	NULL	NULL	Raucher	Hoher Blutdruck; Schwierigkeiten bei der Bewegung der unteren Gesichtsmuskeln; Beeinträchtigte Koordination; Muskelschwäche auf einer Körperseite; Schwierigkeit, vertraute Menschen oder Objekte zu erkennen; Gefühlsverlust im Gesicht; Intensive körperliche Aktivität; Muskelschwäche im Bein; Schmerzen im Arm; Schulterschmerzen; Verwirrung; Schmerzen im Handgelenk; Atembeschwerden; Verringerte körpe…
334	1339		Ortho	37	m	4	4	Rückenschmerzen: einen Tag bis eine Woche, kein Effekt bei körperlicher Betätigung, mäßige Intensität	Kopfschmerzen: einen Tag bis eine Woche, beide Seiten, nicht pochend, kein Effekt beim sich nach vorne beugen, mäßige Intensität	NULL	NULL	NULL	Schmerzen im oberen Rücken; Nackenschmerzen; Verspannte Muskeln im Nackenbereich; Schulterschmerzen: kein Effekt bei Aktivität, beide Seiten, mäßige Intensität; Schmerzen im Arm: kein Effekt bei Bewegung, beide Seite, mäßige Intensität; Schwierigkeiten, einzuschlafen oder durchzuschlafen: keine körperliche Ursache für Schlafschwierigkeiten	Raucher; Hoher Blutdruck; Diabetes; Schmerzen im unteren Rücken; Kopf- oder Halsverletzung; Vorangegangene körperliche Anstrengung; Schwindel; Häufiger und schwerer Alkoholkonsum; Berührungsempfindlicher Arm; Gefühlsverlust im Arm; Kribbeln im Arm; Müdigkeit; Gleichgewichtsprobleme; Druckschmerzhaftigkeit der Nackenmuskeln; Armmuskelschwäche; Verringerte körperliche Leistungsfähigkeit; Schmerzen …
335	1340		Ortho	31	m	4	5	Gefühlsverlust in der Hand: kürzer als einen Tag, eine Seite	Verspannte Muskeln im oberen Rücken: kürzer als einen Tag	NULL	NULL	NULL	Schmerzen im Arm: kein Effekt bei Bewegung, eine Seite, mäßige Intensität; Handschmerzen; Schmerzen im Handgelenk: verschlechternd bei Aktivität, beide Seiten, starke Intensität; Verringerte Beweglichkeit des Handgelenks; Gefühlsverlust in den ersten drei Finger; Kribbeln im Daumen, Zeige- und Mittelfinger: beide Seiten; Schwäche in der Hand: beide Seiten; Morgensteifigkeit; Verringerte Muskelgrö…	Raucher; Diabetes; Bluterguss am Arm; Gerötete Haut an der Hand; Fingerschmerzen; Frische Verbrennung; Unterarmschmerzen; Geschwollenes Handgelenk; Berührungsempfindlichkeit der ersten drei Finger; Schwierigkeiten bei kleinen, feinen Muskelbewegungen; Druckschmerzhafte Fingergelenke; Juckende Haut an den Handflächen
336	1341		Neuro	55	m	4	3	Schwindel: eine Woche bis einen Monat, verstärkend bei abruptem Aufstehen, wie ein Gefühl von Benommenheit	NULL	NULL	NULL	NULL	Blasses Gesicht; Müdigkeit; Appetitverlust; Gewichtsverlust: kein plötzlicher, schwerer; Depressive Stimmung: Auswirkung auf das tägliche Leben, bis hin zur Unfähigkeit, die üblichen Aktivitäten zu bewältigen; Verringerte Leistungsfähigkeit	Raucher, Hoher Blutdruck; Diabetes; Kurzzeitiger Bewusstseinsverlust; Schnelles Atmen; Gefühl einen abnormalen Herzschlags; Langsamer Puls; Fieber; Ungewöhnliche Verfärbung des Stuhls, Flecken im Mund; Eingerissene Mundwinkel; Übelkeit; Schmerzen in mehr als einem Gelenk; Durchfall; Selbstmordtendenzen; Schneller Puls; Atembeschwerden
337	1342		Neuro	35	w	3	4	Schmerzen im unteren Rücken: einen Tag bis eine Woche, verbessernd durch Bewegung, starke Schmerzen, nicht ins Bein austrahlend	Gefühlsverlust im Bein: einen Tag bis eine Woche, auf beiden Seiten gleich	NULL	NULL	NULL	Verringerte Beweglichkeit im unteren Rücken; Muskelkrämpfe im unteren Rücken; Muskelkrämpfe im Rücken; Muskelverspannung im unteren Rücken; Druckschmerzhaftigkeit der Muskeln im unteren Rücken; Schwieriegkeiten beim Laufen; Kribbeln im Bein und Fuß: beide Seite; Gefühlsverlust im Unterschenkel; Kribbeln im Unterschenkel; Gefühlsverlust im Fuß; Kribbeln im Fuß; Flankenschmerzen;: beide Seiten, sta…	Raucher; Hoher Blutdruk; Diabetes; Wirbelsäulenverletzung; Schmerzen im oberen Rücken; Beinschmerzen; Muskelschwäche im Bein; Kribbeln im Oberschenkel; Gefühlsverlust im Oberschenkel,. Gebeugte Haltung; schmerzhafter Stuhlgang;
338	1343		Ortho	22	w	3	2	Schmerzen im Hals- und Nackenbereich: einen tag bis eine Woche	Schmerzen im unteren Rücken: einen Tag bis eine Woche, verbessernd bei Bewegung, milde Intensität, kein Ausstrahlen ins Bein	Übelkeit: einen Tag bis eine Woche, milde Intensität	Extreme Tagesschläfrigkeit: einen Tag bis eine Woche	NULL	Nackenschmerzen; Verringerte Beweglichkeit des Nackens; Verspannte Muskeln im Nackenbereich; Kopf- oder Halsverletzung; Verspannte Muskeln im Schulterbereich	Raucher; Schwanger; Hoher Blutdruck; Diabetes; Druckschmerzhaftigkeit der Nackenmuskeln; Bluterguss am Hals; Kopfschmerzen; Schmerzen im oberen Rücken; Druckschmerzhafte Kopfhaut; versehentlicher Urinverlust; Gleichgewichtsprobleme; Unruhe; Schmerzen im Arm; Schwierigkeiten beim Laufen; Kribbeln im Arm; Gereizte Stimmung; Schmerzen an der Vorderseite des Halses; Geschwollener Nacken; Schwindel; S…
339	1344		Ortho	23	w	4	3	Fingerschmerzen: einen Tag bis eine Woche, verschlechternd bei Aktivität, eine Seite, milde Intensität	NULL	NULL	NULL	NULL	Arm- oder Beinverletzung; Rötung der Haut am Arm: schmerzhaft, kein Juckreiz; Überwärmte Haut am Arm; Hautwunde am Arm: schmerzhaft, nicht juckend, keine verkrustete Oberfläche, kein schwarzer Schorf	Raucher; Schwanger; Hoher Blutdruck; Diabetes; Bluterguss am Finger; Verringerte Beweglichkeit der Finger; Schmerzender Daumen; Geschwollene Hand; Schmerzhafter Fingernagelfalz; Verfärbung des Fingernagels; Geschwollenes Fingernagelgelenk; Gelenkschmerzen in den Fingern; Schmerzen im Handgelenk; Druckschmerzhafte Fingergelenke; Frische Verbrennung; Gerötete Haut am Unterarm; Morgensteifigkeit; Ge…
340	1345		Ortho	52	m	4	2	Fußschmerzen: kürzer als einen Tag, verschlechternd bei Bewegung, seine Seite, starke Intensität	NULL	NULL	NULL	NULL	Unfähigkeit, das Körpergewicht zu tragen; Schwellung am Fußrücken: eine Seite; Arm- oder Beinverletzung; Geschwollenes Zehengelenk; Verringerte Beweglichkeit der Zehen; Druckschmerzhafte Zehengrundgelenke; Schwellung des Zehennagelfalzes; Schmerzhafte Fußnagelfalz	Raucher; Schwanger; Hoher Blutdruck; Diabetes; Deformierter Knöchel; Knöchelschmerzen; Schmerzen auf dem Fußrücken; Schmerzen im Großzehengrundgelenk; Schmerzen im großen Zeh; Geschwollenes Großzehengrundgelenk; Fußknöchelschwellung; Schiefstand der der Großzehe; Gerötete Haut auf dem Zehengelenk; Bluterguss am Bein; Druckschmerzhaftes Großzehengrundgelenk; Verfärbung des Zehennagel
341	1346		Ortho	26	m	4	2	Oberarmschmerzen: kürzer als einen Tag, verschlechternd bei Bewegung, eine Seite, starke Intensität	NULL	NULL	NULL	NULL	Hoher Blutdruck; Verringerte Beweglichkeit der Schulter; Arm- oder Beinverletzung; Druckschmerzhaftigkeit der Armmuskeln; Kribbeln in der Hand: eine Seite; Geschwollener Ellbogen	Raucher; Diabetes; Geschwollener Oberarm; Ungleiche Schultern; Schulterschmerzen; Druckschmerzhafter Ellbogen; Schmerzen im Ellbogen; Druckschmerzhafte Schulter; Flecken am Arm; Bluterguss am Arm; Gerötete Haut am Ellbogen; Armmuskelschwäche; Gefühlsverlust im Arm; Knoten unter Haut am Oberarm
342	1347		Ortho	26	m	4	4	Zehenschmerzen: einen Tag bis eine Woche, verschlechternd bei Bewegung, eine Seite, mäßige Intensität	NULL	NULL	NULL	NULL	Geschwollenes Zehengrundgelenk; Verringerte Beweglichkeit der Zehen; Arm- oder Beinverletzung; Vorangegangene körperliche Anstrengung; Schwierigkeiten beim Laufen; Gerötete Haut Zehengelenk: schmerzhaft, kein Juckreiz; Bluterguss am Bein; Bluterguss am Fuß; Humpeln; Bluterguss am Zeh	Raucher; Hoher Blutdruck; Diabetes; Geschwollenes Großzehengrundgelenk; Unfähigkeit, das Körpergewicht zu tragen; Schmerzen im Großzehengrundgelenk; Schmerzen im großen Zeh; Schiefstand der Großzehe;Gerötete Haut am Großzehengrundgelenk; Schwellung am Fußrücken; Hautwunde am Zeh; Druckschmerzhaftes Großzehengrundgelenk
DROP OUT	1348	1	NULL	NULL	NULL	NULL	NULL	NULL	NULL	NULL	NULL	NULL	NULL	NULL
DROP OUT	1349	1	NULL	NULL	NULL	NULL	NULL	NULL	NULL	NULL	NULL	NULL	NULL	NULL
DROP OUT	1350	1	NULL	NULL	NULL	NULL	NULL	NULL	NULL	NULL	NULL	NULL	NULL	NULL
DROP OUT	1351	1	NULL	NULL	NULL	NULL	NULL	NULL	NULL	NULL	NULL	NULL	NULL	NULL
DROP OUT	1352	1	NULL	NULL	NULL	NULL	NULL	NULL	NULL	NULL	NULL	NULL	NULL	NULL
DROP OUT	1353	1	NULL	NULL	NULL	NULL	NULL	NULL	NULL	NULL	NULL	NULL	NULL	NULL
349	1354		Ortho	26	w	4	2	Leistenschmerzen: kürzer als einen Tag, starke Intensität, kein Effekt bei Aktivität	Schmerzen im unteren Rücken: einen Tag bis eine Woche, verschlechternd bei körperlicher Betätigung: starke Intensität, kein Ausstrahlen ins Bein	NULL	NULL	NULL	Intensiver Drang zu urinieren; Häufiges Bedürfnis zu urinieren; Übelkeit: mäßige Intensität; Roter Urin; Druckschmerzhaftigkeit der unteren Rückenmuskeln	Raucher; Schwanger; Hoher Blutdruck; Diabetes; Verringerte Beweglichkeit des Hüftgelenks; Hüftenschmerzen; Flankenschmerz; Druckschmerzhafte Hüfte; Arm- oder Beinverletzung; Wirbelsäulenverletzung; Knoten unter Haut in der Leistengegend; Schmerzen im oberen Rücken; Erbrechen; Bauchschmerzen
350	1355		Ortho	58	w	4	1	Knöchelschmerzen: einen Monat bis ein Jahr, verschlechternd durch aktivität, eine Seite, starke Schmerzen	Brustkorbschmerzen: eine Woche bis einen Monat, auf einer Seite, mild, nicht ausstrahlend	Bauchschmerzen: einen Tag bis eine WOche, mäßig, nicht krampfhaft, kein Effekt durch Essen	Weiße Zunge: nicht entfernbar	Schwellung des Beins: länger als ein Jahr, beide Seiten; 6. Generalisierter Hautausschlag: länger als ein Jahr, nicht juckend, wird durch Druck weiß, erhaben; 7. Verringertes Sehvermögen: länger als ein Jahr, beide Seiten, plötzlich	8. Zahnschmerzen: einen Tag bis eine Woche, mild; 9. Flecken im Gesicht: länger als ein Jahr, rot, violett oder blau, nicht schmerzhaft, nicht juckend, wegdrückbar, keine Schwarzen Punkte an der Oberfläche, schuppige Oberfläche, Erhabener roter Rand mit blassem Zentrum; 10. Rückenschmerzen: länger als ein Jahgr, verschlechternd durch Betätigung, mäßig; 11. Eingeschrekt bewegliches Knie: länger al…	Raucher; Schwanger; Hoher Blutdruck; Diabetes; Fieber; Arm- oder Beinverletzung; Vorangegangene körperliche Anstrengung; Kürzlich vorangegangene Infektionskrankheit; Schüttelfrost; Hautrötung am Bein; Geschwollenes Fingergelenk; Hüftschmerzen
351	1356		Innere	56	w	3	1	Bauchschmerzen: einen Tag bis eine Woche, Rechts unten, starke Schmerzen, krampfhaft, verschlechternd durch Essen	NULL	NULL	NULL	NULL	Übelkeit: mäßig; Druckschmerzhafter Bauch: rechts unten; Appetitverlust; Geschwolenner Bauch; Flankenschmerz: rechts unten;	Raucher; schwanger; Diabetes; Hoher Blutdruck; Erbrechen; Appendektomie; Ungeschützter Geschlechtsverkehr; Verstopfung; Ungewöhnliche Verfärbung des Stuhls; Verstopfung; Ungewöhnliche Verfärbung des Stuhls; Fieber; Cholezystektomie; Verdauungsbeschwerden; Blutung aus dem After; Schneller Puls; Rotes Blut im Stuhl; Intensiver Drang zu urinieren; Häufiges Bedürfnis zu urinieren; Blasses Gesicht; Ve…
352	1357		Innere	59	m	4	3	Dunkel gefärbter Urin: eine Woche bis einen Minat	NULL	NULL	NULL	NULL	Raucher; Gelbe Augen; Bauchschmerzen: im Bereich des Bauchnabels, milde Intensität, keine Krämpfe, kein Effekt durch Essen, kein Effekt nach Stuhlgang;	Hoher Blutdruck; Diabetes; Allgemeine Gelb- oder Dunkelfärbung der Haut; Untergewicht; Cholezystektomie; Müdigkeit; Druckschmerzhafter Bauch; Übelkeit; Appetitverlust; Schwindel; Fieber; Verringerte körperliche Leistungsfähigkeit; Blasses Gesicht; Rückenschmerzen; Sich schnell voll fühlen; Verdauungsbeschwerden; Juckreiz am ganzen Körper; Ungleiche Verfärbung des Stuhls; Voluminöse Stühle; Vermeh…
353	1358		Neuro	44	m	4	4	Kopfschmerzen: kürzer als einen tag, beide Seiten, pochend, starke Intensität	Nackenschmerzen: kürzer als einen Tag	Schwindel: kürzer als einen Tag	NULL	NULL	Verringerte Beweglichkeit des Nackens; Druckschmerzhaftigkeit der Nackenmuskeln; Kopf- oder Halsverletzung; Appetitverlust	Raucher, Hoher Blutdruck; Diabetes; Länger andauernder Bewusstseinsverlust; Atembeschwerden; Kribbeln an einer Stelle des Körpers; Schmerzen hinter dem Auge
354	1359		HNO	26	w	3	2	Schmerzen im Gesicht: kürzer als einen tag	Beinschmerzen: kürzer als einen Tag, verschlechternd bei Bewegung, eine Seite, starke Intensität	NULL	NULL	NULL	Raucher; Hoher Blutdruck; Diabetes; Schmerzen um das Auge; Bluterguss am Auge; Anschwellen des Gesichts; Aufgedunsene Augen: ein Auge; Augenverletzung; Geschwollenes Augenlid; beide Augen; Hängendes Augenlid: beide Augen; Schwindel: verstärkend bei abruptem Aufstehen; Kratzer im Gesicht	Schwanger; Augenlidschmerzen; Doppelsehen, Verringertes Sehvermögen; Unterschiedlich große Pupillen; Gefühlsverlust im Gesicht; Lichtblitze sehen; Augen sind nicht gleich ausgerichtete; Langsamer Puls; Schwierigkeiten, Farben zu sehen; Appetitverlust; Gefühls eines abnormalen Herzschlags; Augenschmerzen
355	1360		Ortho	58	w	4	3	Zehenschmerzen: einen Tag bis eine Woche, verschlechternd bei Bewegung, eine Seite, mäßige Intensität	NULL	NULL	NULL	NULL	Geschwollenes Zehengelenk; Druckschmerzhaftes Zehengrundgegelenk: eine Seite; Geschwollenes zehengrundgelenk; Verringerte Beweglichkeit der Zehen; Geschwollenes Großzehengrundgelenk;Arm- oder Beinverletzung; Vorangegangene körperliche Anstrengung; Schmerzen im Großzehengrundgelenk: verschlechternd bei Aktivität, eine Seite, mäßige Intensität; Druckschmerzhaftes Großzehengrundgelenk; Schwierigkeit…	Raucher; Hoher Blutdruck; Diabetes; Unfähigkeit , das Körpergewicht zu tragen; Schwellung des Zehennagelfalzes; Schmerzhafter Fußnagelfalz; Verfärbung des Zehennagels; Schwellung des Fußes; Gerötete Haut auf dem Zehengelenk; Schiefstand der Großzehe; Bluterguss am Zeh; Nagel vom Nagelbett abgelöst
356	1361		ophthalmo	56	w	4	2	Verringertes Sehvermögen: einen Tag bis eine Woche, ein Auge, plötzliches Auftreten	NULL	NULL	NULL	NULL	Augenschmerzen: mäßige Intensität, ein Auge; Lichtempfindliche Augen; Tränende Augen	Raucher; Schwanger; Hoher Blutdruck; Diabetes; Gerötetes Auge; Bluterguss am Auge; Etwas im Auge haben; Vor Kurzem Verwendung von Kontaktlinsen; Augenverletzung; Anschwellen des Gesichts; Ausfluss aus dem Auge; Lichtblitze sehen; Sieht farbige oder weiße Bögen um Lichter; Schwierigkeiten, bei hellem licht zu sehen; Augenzucken; Unterschiedlich große Pupillen; Ungewolltes Schließen der Augen; Juck…
357	1362		Innere	59	m	3	1	Engegefühl in der Brust: kürzer als einen Tag, kein Effekt bei körperlicher Aktivität	Gefühlsverlust im Gesicht: kürzer als einen Tag, eine Seite	Kribbeln in der Hand: kürzer als einen Tag, beide Seiten	NULL	NULL	Raucher; Hoher Blutdruck; Schwindel: kein Effekt bei abruptem Aufstehen, wie ein Gefühl von Benommenheit	Diabetes; Brustkorbschmerzen; Unruhe; Schnelles Atmen; Husten; Rückenschmerzen; Kopfschmerzen; Tremor; Schneller Puls; Emotionaler Stress; Bauchschmerzen; Angst; Übelkeit; Sturz; Erbrechen; Verringerte körperliche Leistungsfähigkeit; Appetitverlust
358	1363		Ortho	44	m	5	4	Schulterschmerzen: einen Tag bis eine Woche, kein Effekt bei Aktivität, eine Seite, milde Intensität	NULL	NULL	NULL	NULL	Hoher Blutdruck; Verringerte Beweglichkeit der Schulter; Arm- oder Beinverletzung; Bluterguss an der Schulter; Gerötete Haut am Oberarm: schmerzhaft, kein Juckreiz; Bluterguss am Oberarm	Raucher; Diabetes; Engegefühl in der Brust; Druckschmerzhafte Schulter; Vorangegangene körperliche Anstrengung; Gerötete Haut an der Schulter; Geschwollener Oberarm; Schmerzen im Hals- und Nackenbereich; Brustkorbschmerzen; Bauchschmerzen; Schmerzen im oberen Rücken; Ungleiche Schultern; Überwärmte Haut an der Schulter; Schmerzen im Arm; Verspannte Muskeln im Schulterbereich; Hautwunde an der Sch…
359	1364		Ortho	50	w	4	4	Schmerzen im Hals- und Nackenbereich kürzer als einen Tag	Kopfschmerzen: kürzer als einen Tag, beide Seiten, nicht pochend, kein Effekt beim nach vorn beugen, stake Intensität	Schindel: kürzer als einen Tag, verstärkend bei abruptem Aufstehen, wie ein Schwanken	NULL	NULL	Verringerte Beweglichkeit des Nackens; Nackenschmerzen; Verspannte Muskeln im Nackenbereich; Druckschmerzhaftigkeit der Nackenmuskeln; Schmerzen im oberen Rücken: verschlechternd bei körperlicher Betätigung, mäßige Intensität; Verspannte Muskeln im Schulterbereich	Raucher; Schwanger; Hoher Blutdruck; Diabetes; Kribbeln an einer Stelle des Körpers; Schmerzen an der Vorderseite des Halses; Schulterschmerzen;
360	1365		Ortho	23	m	3	2	Schulterschmerzen: kürzer als einen Tag, verschlechternd bei Aktivität, eine Seite, starke Intensität	Knieschmerzen: kürzer als einen Tag, verschlechternd bei Aktivität, eine Seite, strake Intensität	NULL	NULL	NULL	Verringerte Beweglichkeit der Schulter; Druckschmerzhafte Schulter: eine Seite; Arm- oder Bein Verletzung; Oberarmschmerzen: verschlechternd bei Bewegung, eine Seite, mäßige Intensität; Gerötete Haut an der Schulter: nicht schmerzhaft, kein Juckreiz; Verspannte Muskeln im Schulterbereich; Druckschmerzhaftigkeit der Schultermuskeln;	Schwanger; Hoher Blutdruck; Diabetes, Ungleiche Schultern; Geschwollener Oberarm; Brustverletzung; Vorangegangene körperliche Anstrengung; Gefühlsverlust im Arm; Bluterguss auf dem Brustkorb; Flecken am Arm; Bluterguss an der Schulter; Gerötete Haut am Oberarm; Überwärmte Haut an der Schulter; Armmuskelschwäche; Knoten unter der Haut am Oberarm; Schmerzen in der Achselhöhle
361	1366		Ortho	51	w	4	1	Hautwunde am Knie: kürzer als einen Tag, schmerzhaft, kein Juckreiz, keine verkrustete Oberfläche, kein schwarzer Schorf	Knieschmerzen: kürzer als einen Tag, verschlechternd bei Aktivität, eine Seite, starke Intensität;	NULL	NULL	NULL	Geschwollenes Knie; Eingeschränkte Beweglichkeit des Knie; Instabiles Knie; Arm- oder Beinverletzung; Humpeln; Druckschmerzhafte Außenseite des Knies. eine Seite; Schwellung des Beins: eine Seite	Schwanger; Hoher Blutdruck; Diabetes; Knöcherner Bereich unterhalb des Knies schmerzhaft bei Berührung; Bluterguss am Knie; Vorangegangene körperliche Anstrengung; Knieschmerzen, Innenseite; Unfähigkeit, das Körpergewicht zu tragen; Oberschenkelschmerzen; Schwellung des Unterschnekels; Schwellung des Oberschenkels; Druckschmerzhafte Innenseite des Knies
362	1367		Ortho	43	m	4	2	Knöchelschmerzen: eine Woche bis einen Monat, verschlechternd bei Aktivität, eine Seite, milde Intensität	NULL	NULL	NULL	NULL	Fußknöchelschwellung: ein Fußknöchel; Schwellung an der Außenseite des Fußknöchels; Verringerte Beweglichkeit des Spruggelenks; Arm- oder Beinverletzung; Vorangegangene körperliche Anstrengung; Bluterguss am Bein; Fußschmerzen: verschlechternd bei Bewegung, eine Seite, milde Intensität; Bluterguss am Fuß; Schwellung am Fußrücken: eine Seite	Raucher, Schwanger; Hoher Blutdruck; Diabetes; Humpeln; Unfähigkeit, das Körpergewicht zu tragen; Schwierigkeiten beim Laufen;
363	1368		Neuro	38	m	4	1	Kopfschmerzen: einen Tag bis eine Woche, eine Seite, pochend, kein Effekt beim nach vorne beugen, starke Intensität	Schwindel: eine Tag bis eine Woche, verstärkend bei abruptem Aufstehen, wie eine Gefühl von Benommenheit	Übelkeit: einen Tag bis eine Woche, strake Intensität	NULL	NULL	Hoher Blutdruck; Erbrechen: in der Lage, Flüssigkeiten bei sich zu behalten, Schwallartig; Verwirrung; Kopf- oder Halsverletzung; Erinnerungsverlust; Verringertes Sehvermögen: ein Auge, plötzliches Auftreten; Verringerte körperliche Leistungsfähigkeit; Gleichgewichtsprobleme; Druckschmerzhafte Kopfhaut; Doppelsehen; Schmerzen im Gesicht; Appetitverlust; Konzentrationsschwierigkeiten; Gedächtnispr…	Raucher; Diabetes; Länger andauernder Bewusstseinsverlust; Sturz; Schmerzen hinter dem Auge; Kurzzeitiger Bewusstseinsverlust; Kontrollverlust über Darmentleerung; Unterschiedlich große Pupillen
364	1369		Ortho	23	w	4	4	Rückenschmerzen: länger als ein Jahr, körperliche Betätigung hat keinen Effekt, starke Intensität	NULL	NULL	NULL	NULL	Hoher Blutdruck; Schmerzen im unteren Rücken: strahlt ins Bein aus; Gefühlsverlust im Bein: beide Beine, unterschiedlich auf jeder Seite; Beinschmerzen: verschlechternd bei Bewegung, beide Seiten, starke Intensität; Verringerte Beweglichkeit im unteren Rücken; Druckschmerzhaftigkeit der Rückenmuskeln; Muskelkrämpfe im Rücken, Druckschmerzhaftigkeit der unteren Rückenmuskeln; Schmerzen auf Rücksei…	Schwanger; Gebeugte Haltung; Berührungsempfindliches Bein; Versehentlicher Urinverlust; Intensiver Drang zu urinieren; Gleichgewichtsprobleme; Verringerte Muskelgröße im Bein; Kribbeln im Bein und Fuß; Unterschenkelschmerzen; Gefühlsverlust im Fuß
365	1370		Ortho	50	w	4	5	Beinschmerzen:einen Monat bis ein Jahr, verschlechternd bei Bewegung, eine Seite, mäßige Intensität	NULL	NULL	NULL	NULL	Raucher; Diabetes; Oberschenkelschmerzen; Vorangegangene körperliche Anstrengung; Druckschmerzhafte Hüfte: eine Seite; Hüftschmerzen: verschlechternd bei Aktivität, eine Seite, mäßige Intensität; Schmerzen an der Vorder- oder Außenseite des Oberschenkels; Schmerzen auf der Rückseite des Oberschenkels; Muskelschwäche im Bein: eine Seite; Schwierigkeiten beim Laufen	Hoher Blutdruck; Schmerzen im unteren Rücken; Fersendruckschmerz; Gefühlsverlust im Bein; Fußschmerzen; Intensive körperliche Aktivität; Arm- oder Beinverletzung; Leistenschmerzen
366	1371		Ortho	57	w	4	2	Schmerzen im Ellbogen: kürzer als einen Tag, verschlechternd bei Aktivität, eine Seite, starke Intensität	NULL	NULL	NULL	NULL	Raucher; Druckschmerzhafter Ellbogen: eine Seite; Verringerte Beweglichkeit des Ellbogengelenks; Berührungsempfindlicher Arm: eine Seite	Schwanger; Hoher Blutdruck; Diabetes; Bluterguss am Ellbogen; Gerötete Haut am Ellbogen; Vorangegangene körperliche Anstrengung; Oberarmschmerzen; Intensive körperliche Aktivität; Flecken am Ellbogen; Muskelverspannung in den oberen Gliedmaßen; Schwäche in der Hand; Bluterguss am Oberarm; Hautwunde am Ellbogen; Überwärmte Haut am Ellbogen; Kribbeln im Arm; Gefühlsverlust im Unterarm; Berührungsem…
367	1372		Ortho	52	w	4	7	Bluterguss am Oberschenkel: einen Tag bis eine Woche	NULL	NULL	NULL	NULL	Hoher Blutdruck; Druckschmerzhafter Oberschenkel; Schwellung des Oberschenkels: eine Seite; Oberschenkelschmerzen: verschlechternd bei Bewegung, eine Seite, mäßige Intensität; Schmerzen an der Vorder-oder Außenseite des Oberschenkel; Humpeln	Raucher; Diabetes; Geröteter Oberschenkel; Eingeschränkte Beweglichkeit des Knies; Arm- oder Beinverletzung; Vorangegangene körperliche Anstrengung; Schmerzen auf der Rückseite des Oberschenkels; Hüftschmerzen; Muskelschwäche im Bein; Schmerzen im Gesäß; Unterschenkelschmerzen; Schwellung des Unterschenkels; Verringerte Beweglichkeit des Hüftgelenks; Erhöhter Bewegungsumfang in mehreren Gelenken
368	1373		Ortho	21	m	5	2	Zehenschmerzen: eine Woche bis einen Monat, verschlechternd bei Bewegung, eine Seite, starke Intensität	NULL	NULL	NULL	NULL	Raucher; Geschwollenes Zehengelenk; Verringerte Beweglichkeit der Zehen; Druckschmerzhafte Zehengrundgelenke: eine Seite; Geschwollenes Großzehengrundgelenk; Arm- oder Beinverletzung; Unfähigkeit das eigene Körpergewicht zu tragen; Gerötete Haut am Großzehengelenk: schmerzhaft, nicht juckend; Schwellung des Zehennagelfalzes;Berührungsempfindlicher Fuß: eine Seite; Bluterguss am Zeh; Schmerzhafter…	Schwanger; Hoher Blutdruck; Diabetes; Vorangegangene körperliche Anstrengung; Schmerzen im Großzehengrundgelenk; Überwärmte Haut über dem Großzehengrundgelenk; Druckschmerzhaftes Großzehengrundgelenk; Schieftstand der Großzehe; Hautwunde am Zeh; Gefühlsverlust im Fuß; Schmerzen im großen Zeh; Schwellung des Fußes
369	1374		Innere	57	m	4	1	Atembeschwerden: eine Woche bis einen Monat, in Ruhe,	NULL	NULL	NULL	NULL	Gefühl eines abnormalen Herzschlags; Müdigkeit; Schwindel: abruptes Aufstehen hat keinen Effekt, wie ein Schwanken; Vermehrtes Schwitzen; Engegefühl in der Brust; Unruhe	Raucher; Hoher Blutdruck; Diabetes; Schnelles Atmen; Husten; Angst vor wiederauftretenden Panikattacken; Häufiger und schwerer Alkoholkonsum; Einatmen von Kohlenmonoxid vor kurzer Zeit; Muskelkrämpfe; Kopfschmerzen; Brustkorbschmerzen; Fieber; Blasses Gesicht; Verwirrung; Starke Angst vor einem Objekt oder Ort; Sturz; Verringerte körperliche Leistungsfähigkeit; Kurzzeitiger Bewusstseinsverlust
370	1375		Ortho	32	m	3	2	Handschmerzen: einen Tag bis eine Woche, verschlechternd bei Bewegung, eine Seite, mäßige Intensität	NULL	NULL	NULL	NULL	Raucher; Hoher Blutdruck; Bluterguss am Finger; Fingerschmerzen; Gelenkschmerzen in dern Fingern: kein Effekt bei Aktivität, eine Seite, mäßige Intensität, Geschwollener Finger: eine Seite; Verringerte Beweglichkeit der Finger; Arm- oder Beinverletzung; Druckschmerzhafte Fingergelenke: eine Seite; Berührungsempfindliche Hand: eine Seite; Überwärmte Haut am Finger; Blaue Haut an der Hand;	Diabetes; Kratzspuren an der Hand; Hautwunde an der Hand; Verfärbung des Fingernagels; Schmerzhafte Fingernagelfalz; Schwäche in der Hand; Gefühlsverlust in der Hand; Kalte Finger; Kribbeln in der Hand; Schmerzender Daumen; Gerötete Haut an den Fingern; Hautrötung der Fingergelenke
371	1376		Ortho	33	w	4	7	Hautwunde am Finger: kürzer als einen Tag, nicht schmerzhaft, nicht juckend, keine verkrustete Oberfläche, schwarzer Schorf	NULL	NULL	NULL	NULL	Raucher; Arm- oder Beinverletzung; Kürzliche vergangene Infektionskrankheit	Hoher Blutdruck; Diabetes; Verfärbung des Fingernagels; Schmerzhafter Fingernagelfalz; Fingerschmerzen; Gerötete Haut an der Hand; Schwellung des Fingernagelfalzes; Vorangegangene körperliche Anstrengung; Extrem kalten Temperaturen ausgesetzt; Langzeit-UV-Belastung; Schmerzen im Handgelenk; Einnahme von opiumhaltigen Drogen oder Medikamenten; Blase im Gesicht; Fieber; Unterarmschmerzen; Blasser A…
372	1377		Ortho	75	m	4	2	Handschmerzen: einen Tag bis eine Woche, verschlechternd bei Bewegung, eine Seite, starke Intensität	NULL	NULL	NULL	NULL	Fingerschmerzen; Geschwollene Finger: eine Seite; Verringerte Beweglichkeit der Finger; Arm- oder Beinverletzung; Druckschmerzhafte Fingergelenke: eine Seite; Berührungsempfindliche Hand: eine Seite; Kalte Finger; Kribbeln in der Hand: eine Seite; Schmerzender Daumen; Gerötete Haut an den Fingern: schmerzhaft, nicht juckend	Raucher; Hoher Blutdruck; Diabetes; Bluterguss am Finger; Geschwollenes Fingergelenk; Kratzspuren an der Hand; Hautwunde an der Hand; Schwäche in der Hand; Gefühlsverlust in der Hand; Schmerzhafter Fingernagelfalz; Verfärbung des Fingernagels; Gelenkschmerzen in den Fingern; Hautrötung der Fingergelenke; Blaue Finger
373	1378		Ortho	48	w	4	2	Fußschmerzen: kürzer als einen Tag, verschlechternd bei Bewegung, eine Seite, starke Intensität	NULL	NULL	NULL	NULL	Raucher; Schwellung des Fußes: eine Seite; Arm- oder Beinverletzung; Vorangegangene körperliche Anstrengung; Druckschmerzhafter Knöchel: eine Seite; Fersendruckschmerz: eine Seite; Schwellung am Fußrücken; Schmerzen auf dem Fußrücken; Schwierigkeiten bei Laufen; Humpeln; Überwärmte Haut am Fuß	Diabetes; Unfähigkeit, das Körpergewicht zu tragen; Knöchelschmerzen; Verfärbung des Zehennagels; Geschwollenes Zehengelenk; Druckschmerz am äußeren Fußknöchel; Verringerte Beweglichkeit des Sprunggelenks; Intensive körperliche Aktivität; Fersenschmerz; Fußknöchelschwellung; Bluterguss am Bein; Gerötete Haut am Fuß
374	1379		Ortho	57	m	3	2	Fingerschmerzen: kürzer als einen Tag, verschlechternd bei Bewegung, eine Seite, starke Intensität	NULL	NULL	NULL	NULL	Bluterguss am Finger; Verringerte Beweglichkeit der Finger; Geschwollene Finger: eine Seite; Druckschmerzhafte Fingergelenke: eine Seite; Arm- oder Beinverletzung; Kratzspuren an der Hand; Kratzspuren am Finger; Hautwunde an der Hand: schmerzhaft, nicht juckend, keine verkrustete Oberfläche, kein schwarzer Schorf; Schmerzhafter Fingernagelfalz; Verfärbung des Fingernagels: blau bis schwarz; Hautw…	Raucher; Schwanger; Hoher Blutdruck; Diabetes; Gelenkschmerzen in den Finger; Kratzspuren in der Handfläche; Hautwunde auf der Handfläche; Schmerzender Daumen; Gefühlsverlust in der Hand
375	1380		Ortho	32	m	5	5	Schulterschmerzen: einen Monat bis ein Jahr, verschlechternd bei Aktivität, eine Seite, starke Intensität	NULL	NULL	NULL	NULL	Hoher Blutdruck; Verringerte Beweglichkeit der Schulter; Druckschmerzhafte Schulter: eine Seite; Oberarmschmerzen: verschlechternd bei Bewegung, eine Seite, starke Intensität; Druckschmerzhaftigkeit der Schulternmuskeln; Verspannte Muskeln im Schulterbereich; Schwankende Muskelschwäche; Armmuskelschwäche: eine Seite; Druckschmerzhaftigkeit der Armmuskeln	Raucher; Diabetes; Intensive körperliche Aktivität; Verringerte Muskelgröße im Arm; Geschwollene Schulter; Schwäche in der Hand; Geschwollener Arm; Knoten unter der Haut am Oberarm; Bluterguss am Arm; Schmerzen in der Achselhöhle
376	1381		Innere	31	m	4	2	Verstärkter Durst: einen Tag bis eine Woche	Müdigkeit: einen Tag bis eine Woche	NULL	NULL	NULL	Hoher Blutdruck; Erhöhte Urinausscheidung; Gewichtsverlust, Häufiges Wasserlassen in der Nacht; BMI über 25; Schneller Puls; Häufiges Bedürfnis zu urinieren; Schwindel: kein Effekt bei abruptem Aufstehen, wie Gefühl von Benommenheit; Trockener Mund; Ungewöhnlich riechender Urin; Verringerte körperliche Leistungsfähigkeit	Raucher; Schnelles Atmen; Erbrechen; Bauchschmerzen; Niedrige Körpertemperatur; Gesteigerter Appetit; Dunkel gefärbter Urin; Atembeschwerde; Bettnässen; Verwirrung
377	1382		Ortho	28	w	4	1	Unterarmschmerzen: einen Tag bis eine Woche, verschlechternd bei Bewegung, eine Seite, starke Intensität	NULL	NULL	NULL	NULL	Geschwollener Unterarm: eine Seite; Druckschmerzhaftigkeit der Armmuskeln; Verringerte Beweglichkeit des Ellbogengelenks; Kribbeln im Arm: eine Seite; Kribbeln in der Hand; Berührungsempfindlicher Arm: eine Seite; Handschmerzen: eine Seite, verschlechternd bei Bewegung, starke Intensität; Geschwollene Hand: eine Seite; Fingerschmerzen; Kribbeln im Daumen, Zeige- und Mittelfinger; Kribbeln im Ring…	Raucher; Hoher Blutdruck; Diabetes; Muskelverspannung in den oberen Gliedmaßen; Vorangegangene körperliche Anstrengung; Gefühlsverlust im unterarm; Brüchige Nägel; Hautwunde am Arm
378	1383		Ortho	37	m	4	5	Schulterschmerzen: einen Tag bis eine Woche, verschlechternd bei Aktivität, eine Seite, mäßige Intensität	NULL	NULL	NULL	NULL	Raucher; Verringerte Beweglichkeit der Schulter; Druckschmerzhaftigkeit der Schultermusklen; Druckschmerzhafte Schulter: eine Seite; Oberarmschmerzen: Verschlechternd bei Bewegung, eine Seite, mäßige Intensität	Hoher Blutdruck; Diabetes; Bluterguss an der Schulter; Geschwollene Schulter; Vorangegangene körperliche Anstrengung; Arm- oder Beinverletzung; Brustverletzung; Ungleiche Schultern; Verspannte Muskeln im Schulterbereich; Armmuskelschwäche; Gefühlsverlust im Arm; Schmerzen in der Achselhöhle; Bluterguss auf dem Brustkorb; Verringerte Muskelgröße im Arm; Schwankende Muskelschwäche; Bluterguss am Ob…
379	1384		Ortho	32	w	4	4	Knöchelschmerzen: einen Tag bis eine Woche, verschlechternd bei Aktivität, eine Seite, strake Intensität	Wadenschmerzen: einen Tag bis eine Woche, verschlechternd bei Bewegung, eine Seite, mäßige Intensität	NULL	NULL	NULL	Hoher Blutdruck; Druckschmerzhafter Knöchel: eine Seite; Verringerte Beweglichkeit des Spunggelenks; Fußknöchelschwellung; ein Fußknöchel; Schwierigkeiten beim Laufen; Humpeln	Raucher; Druckschmerz am äußeren Fußknöcheln; Deformierter Fußknöcheln; Arm- oder Beinverletzung; Vorangegangene körperliche Anstrengung; Fersendruckschmerz; Muskelschwäche im Bein; Muskelschwäche im Bein; Bluterguss an der Ferse; Unfähigkeit, das Körpergewicht zu tragen; Fieber; Schmerzen in mehr als einem Gelenk
380	1385		Ortho	44	m	4	4	Schmerzen in mehr als einem Gelenk: länger als ein Jahr, verschlechternd durch körperliche Betätigung	Schmerzen in der Nasennebenhöhle: länger als ein Jahr	Schwierigkeiten bei Hören: länger als ein Jahr, beide Ohren	NULL	NULL	Morgensteifigkeit; Verringerte Beweglichkeit in mehreren Gelenken, Gelenkschmerzen in den Fingern: verschlechternd bei Aktivität, beide Seiten, starke Intensität; Druckschmerzhafte Fingergelenk: beide Seiten; Handschmerzen: kein Effekt bei Bewegung, beide Seiten, starke Intensität; Müdigkeit; Allgemeine Muskelschmerzen; Druckschmerzhaftigkeit der Rückenmuskeln; Konzentrationsschwierigkeiten; Krib…	Raucher; Schwanger; Hoher Blutdruck; Diabetes; Überwärmte Haut über einem Fingergelenk; Geschwollenes Zehengelenk; Gerötete Haut an der Hand; Berührungsempfindliches Bein; Verlängerter Nachtschlaf; Bauchschmerzen; Kribbeln im Bein und FUß; Beinschmerzen; Knoten unter der Hat an einem Gelenk
381	1386		Neuro	24	m	4	1	Schwindel: kürzer als einen Tag, verstärkend bei abruptem Aufstehen, wie ein Gefühl von Benommenheit	Kopfschmerzen: kürzer als einen Tag, nicht pochend, kein Effekt beim sich nach vorne beugen, mäßige Intensität	NULL	NULL	NULL	Raucher; Kopf- oder Halsverletzung; Übelkeit: milde Intensität; kürzlicher Alkoholkonsum; Verringertes Sehvermögen: plötzliches Auftreten	Hoher Blutdruck; Diabetes; Gefühl eines abnormalen Herzschlags; Zuckende Bewegungen in einem Körperteil; Rauchbelastung durch Brand in einem geschlossenen Raum; Verwirrung; Tremor; Geschwollener Bereich der Kopfhaut; Vor kurzem Exposition gegenüber Bewegung; Appetitverlust; Beeinträchtigte Koordination; Änderung im Verhalten; Unruhe; Konzentrationsschwierigkeiten; Schmerzen im Hals- oder Nackenbe…
382	1387		Ortho	33	m	4	1	Schmerzen im Bereich der Kniescheibe: kürzer als einen Tag, verschlechternd bei Aktivität, eine Seite, starke Intensität	NULL	NULL	NULL	NULL	Bluterguss am Knie; Druckschmerzhaftes Knie: eine Seite; Geschwollenes Knie; Humpeln; Arm- oder Beinverletzung; Eingeschränkte Beweglichkeit des Knies; Schmerzen in den Knochen unterhalb des Knies: verschlechternd bei Aktivität, eine Seite, starke Intensität;	Raucher; Schwanger; Hoher Blutdruck; Diabetes; Druckschmerzhafte Innenseite des Knies; Vorangegangene körperliche Anstrengung; Unfähigkeit, das Körpergewicht zu tragen; Knieschmerzen, Innenseite; Knieschmerzen: Außenseite; Druckschmerzhafte Außenseite des Knies;
383	1388		Innere	67	m	4	2	Atembeschwerden: eine Woche bis einen Monat, bei leichten Aktivitäten, in der Nacht	Vermehrt Schleim im Rachen: eine Woche bis einen Monat	Engegefühl in der Brust: eine Woche bis einen Monat, verstärkend bei körperlicher Aktivität	Bauchschmerzen: eine Woche bis einen Monat, im Bereich des Bauchnabels, mäßige Intensität, keine Krämpfe, kein Effekt durch essen, kein Effekt nach dem Stuhlgang	NULL	Hoher Blutdruck; Verringerte körperliche Leistungsfähigkeit; Schnelles Atmen; Pfeifendes Atemgeräusch; Schneller Puls; Müdigkeit	Raucher; Diabetes; Fieber; Brustkorbschmerzen; Kloß im Hals; Häufiges Wasserlassen in der Nacht; Fußknöchelschwellung; Vermehrtes Schwitzen; Juckende Augen; Tränende Augen; Schwellung des Beins; Schüttelfrost; Unruhe; Juckreiz im Rachen; Trockener Hals; Blaue Lippen
384	1389		Innere	59	m	5	2	Flankenschmerz: einen Tag bis eine Woche, rechts, strake Intensität	Brustkorbschmerzen; länger als ein Jahr, hinter dem Brustbein, strake Intensität, kein Ausstrahlen, nicht Druckschmerzhaft, Einnahme eine Magensäureblockers hat keinen Effekt, Atmen hat kein Effekt	Schmerzen im unteren Rücken: länger als ein Jahr, verschlechternd bei körperlicher Aktivität, starke Intensität, strahlt ins Bein aus	Übelkeit: länger als ein Jahr, starke Intensität	NULL	Hoher Blutdruck; Diabetes; Intensiver Drang zu urinieren; Häufiges Bedürfnis zu urinieren; Bauchschmerzen: im Bereich des Bauchnabels, strake Intensität, Essen hat kein Effekt, kein Effekt nach dem Stuhlgang; Druckschmerzhaftigkeit der Rückenmuskeln; Druckschmerzhaftigkeit der unteren Rückenmuskeln; Leistenschmerzen: mäßige Intensität, verschlechternd bei Aktivität; Schmerzen im oberen Rücken: ke…	Raucher; Schwanger; Erbrechen; Roter Urin; Fieber; Appetitverlust
385	1390		Neuro	36	w	4	5	Schwindel: einen Tag bis eine Woche, verstärkend bei abruptem Aufstehen, wie ein Gefühl, dass sich alles dreht	Kopfschmerzen: kürzer als einen Tag, pochend, verstärkend beim sich nach vorne beugen, mäßige Intensität	Fehlender Druckausgleich der Ohren: kürzer als einen Tag	NULL	NULL	Übelkeit: mäßige Intensität; Gleichgewichtsprobleme; Geräusch im Ohr: ein Ohr; Völlegefühl im Ohr: beide Ohren; Schwierigkeiten beim Laufen;	Raucher; Schwanger; Hoher Blutdruck; Diabetes; Schwierigkeiten beim Hören; Kürzliche Reise in einer Hochgebirgsregion; Vor Kurzem Exposition gegenüber Bewegung; Kopf- oder Halsverletzung; Einatmen von Kohlenmonoxid vor kurzer Zeit; Appetitverlust; Erbrechen; Sturz
386	1391		ophthalmo	21	m	4	1	Vollständiger Verlust des Sehvermögens: kürzer als einen Tag, ein Auge	NULL	NULL	NULL	NULL	Hoher Blutdruck; Diabetes; Lichtblitze sehen; Augenverletzung; Armmuskelschwäche: eine Seite; Beeinträchtigte Koordination; Muskelschwäche auf einer Körperseite	Raucher; Schwanger; Schwierigkeiten bei der Bewegung der unteren Gesichtsmuskulatur; Schmerzen an der Vorderseite des Halses; Geräusch im Ohr; Lichtempfindliche Augen; Kopfschmerzen; Anschwellen des Gesichts; Bluterguss am Auge; Schwierigkeiten, vertraute Menschen oder Objekte zu erkennen; Verringerte Grobmotorik; Gefühlsverlust im Gesicht; Kribbeln an einer Stelle des Körpers; Schwierigkeiten be…
387	1392		Neuro	19	w	4	3	Schwierigkeiten beim Hören: kürzer als einen Tag, ein Ohr	Völlegefühl im Ohr: kürzer als einen Tag, ein Ohr	Schwindel: kürzer als einen Tag, kein Effekt bei abruptem Aufstehen, wie ein Gefühl von Benommenheit	NULL	NULL	Geräusch im Ohr: ein Ohr; Ausfluss aus dem Ohr; Fehlender Druckausgleich der Ohren; Trockener Hals	Raucher; Schwanger; Hoher Blutdruck; Diabetes; Plötzlich nachlassende Ohrenschmerzen; Gleichgewichtsprobleme; Ohrenschmerzen; Verlangsamte oder verringerte Körperbewegungen; Akutes Lärmtrauma; Vorangegangener Tauchgang; Übelkeit; Schwierigkeiten beim Laufen; Pfeifendes Geräusch aus dem Ohr; Geschwollenes Ohr; Juckendes Ohr; Schmerzen vor dem Ohr; Fieber; Schmerzen im Kiefergelenk; Kopfschmerzen; …
388	1393		ophthalmo	59	m	4	4	Etwas im Auge haben: kürzer als einen Tag	NULL	NULL	NULL	NULL	Diabetes; Vor kurzem Verwendung von Kontaktlinsen; Häufiges Wasserlassen in der Nacht; Kurzsichtigkeit;	Raucher; Schwanger; Hoher Blutdruck; Gerötetes Auge; Juckendes Auge; Augenschmerzen; Ausfluss aus dem Auge; Augenverletzung; Ungewolltes Schließen der Augen; Lichtempfindliche Augen; Tränende Augen; Augenzucken; Kribbeln im Unterschenkel; BMI über 25 (F); Laufende Nase; Verklebte Augenlieder; Schwierigkeiten, bei hellem Licht zu sehen; Unterschiedlich große Pupillen; Verstärkter Durst; Erhöhte Ur…
389	1394		HNO	52	w	4	4	Ausfluss aus dem Ohr: kürzer als einen Tag,	NULL	NULL	NULL	NULL	Schwierigkeiten beim Hören: ein Ohr; Kopfschmerzen: beide Seiten, kein Effekt beim sich nach vorne beugen; mäßige Intensität	Raucher; Schwanger; Hoher Blutdruck; Diabetes; Bluterguss auf der Kopfhaut; Plötzlich nachlassende Ohrenschmerzen; Ohrenschmerzen; Kopf- oder Halsverletzung; Geräusch im Ohr; Rötung unter dem Ohr; Juckendes Ohr; Schwierigkeiten beim Kauen; Trockener Mund; Verringerter Geschmacksinn; Geschwollenes Ohr; Pfeifendes Geräusch aus dem Ohr; Schwindel; Schwierigkeiten beim Laufen; Gleichgewichtsprobleme;…
390	1395		MKG	25	w	4	7	Schmerzen in der Nasennebenhöhle: einen Tag bis eine Woche	NULL	NULL	NULL	NULL	Raucher; Verminderter Geschmackssinn; Laufende Nase: klar; Verstopfte Nase	Hoher Blutdruck; Diabetes; Schmerzen hinter dem Auge; Häufiges Niesen
391	1396		Innere	71	w	4	2	Bauchschmerzen: einen Tag bis eine Woche, links unten, strake Intensität, verschlechternd durch Essen, verbessernd nach Stuhlgang	NULL	NULL	NULL	NULL	Hoher Blutdruck; Gefühl eines aufgeblähten Bauches; Druckschmerzhafter Bauch: links unten	Raucher; Schwanger; Diabetes; Verstopfung; Erbrechen von Stuhl; Appetitverlust; Übelkeit; Erbrechen; Schleim im Stuhl
392	1397		Neuro	39	w	4	1	Muskelschwäche auf einer Körperseite:	Schwindel: einen Tag bis eine Woche, verstärkend bei abruptem Aufstehen, wie ein Gefühl von Benommenheit	NULL	NULL	NULL	Schwierigkeiten bei der Bewegung der unteren Gesichtsmuskulatur: eine Seite; Beeinträchtigte Koordination; Verringerte Grobmotorik; Gefühlsverlust im Gesicht: eine Seite; Verringerte körperliche Leistungsfähigkeit; Schwierigkeiten bei kleinen, feinen Muskelbewegung; Schwierigkeiten beim Laufen; Gleichgewichtsprobleme; Unterschiedlich große Pupillen; Kribbeln an einer Stelle des Körpers: eine Seit…	Raucher; Schwanger; Hoher Blutdruck; Diabetes; Schwierigkeiten, vertraute Menschen oder Objekte zu erkennen; Doppelsehen; Kopfschmerzen; Verspannte Muskeln am ganzen Körper; Schmerzen hinter dem Auge; Schmerzen im Gesicht; Unfähig, die Augen komplett zu schließen; Sturz
393	1398		Neuro	78	w	5	3	Kribbeln an einer stelle des Körpers: einen Tag bis eine Woche, beide Seiten	Muskelschwäche in allen vier Gliedmaßen: eine Woche bis einen Monat	Konzentrationsschwierigkeiten: eine Woche bis einen Monat	Muskelkrämpfe im Bein: eine Woche bis einen Monat	NULL	Kribbeln im Bein und Fuß; Kribbeln im Unterschenkel; Rückenschmerzen; Rückenschmerzen: kein Effekt bei körperlicher Betätigung, mäßige Intensität; Müdigkeit; Verringerte körperliche Leistungsfähigkeit;	Raucher; Schwanger; Hoher Blutdruck; Diabetes; Berührungsempfindlicher Unterschenkel; Gefühlsverlust im Gesicht; Wiederkehrende Hautinfektionen; Kürzlich vergangene Infektionskrankheit; Wirbelsäulenverletzung; Schmerzen im oberen Rücken; Verringerte Beweglichkeit im unteren Rücken; Schwellung des Beins; Gleichgewichtsprobleme; Gefühlsverlust im Bein; Morgensteifigkeit; Beinschmerzen; Druckschmerz…
394	1399		Innere	33	w	4	3	Atembeschwerden: einen tag bis eine Woche, in Ruhe, nicht in der Nacht	Gewichtszunahme: schnell	NULL	NULL	NULL	Schneller Puls; Schnelles Atmen; Verringerte körperliche Leistungsfähigkeit; Muskelkrämpfe; Muskelkrämpfe in den Armen und Händen; Schwindel: kein Effekt bei abruptem Aufstehen, wie ein Gefühl von Benommenheit; Tremor; Unruhe	Raucher; Schwanger; Hoher Blutdruck; Diabetes; Häufiges Wasserlassen in der Nacht; Sichtbare Halsvenen; Engegefühl in der Brust; Vermehrtes Schwitzen; Brustkorbschmerzen; Blasses Gesicht; Schwellung des Beines; Weniger Urin als üblich ausscheiden; Sturz; Gefühl eines abnormalen Herzschlags; Plötzliche starke Angst; Pfeifendes Atemgeräusch
395	1400		ophthalmo	21	m	4	4	Doppelsehen: eine Woche bis einen Monat	NULL	NULL	NULL	NULL	Raucher; Hoher Blutdruck; Schwierigkeiten, bei hellem Licht zu sehen; Verzerrtes Sehvermögen; Kurzsichtigkeit	Diabetes; Nachtblindheit; Schwierigkeiten, Farben zu sehen; Sieht farbige oder weiße Bögen um Lichter; Augen zusammenkneifen, um besser zu sehen; Augenverletzung; Verringerte Grobmotorik; Kopfschmerzen; Überanstrengung der Augen; Schwindel; Armmuskelschwäche; Schneller Puls, Schwierigkeit, Objekte in der Nähe scharf zu sehen; Muskelschwäche im Bein; Juckendes Auge; Augenschmerzen; Ungewöhnliche W…
